# Supplementary material for: An 80-million-year sulphur isotope record of pyrite burial over the Permian–Triassic
Source: Sci Rep. 2022 Oct 17;12:17370. doi: 10.1038/s41598-022-21542-4 (PMC9576676; doi:10.1038/s41598-022-21542-4)
Supplement: Supplementary file 1 — Supplementary Information 1. [file 41598_2022_21542_MOESM1_ESM.xlsx]

## Sheet: Sulphur isotope data
Age (Ma)	δ34S (‰)	Lithology	Source	Formation
206.5	14.8	Gypsum	Orti et al., (2014)	Carcelen Anhydrite Unit (Lecera Fm)
208.5	14.8	Halite	Clement and Holser (1988)
208.5	13.8	Halite	Clement and Holser (1988)
208.5	13.4	Gypsum	Clement and Holser (1988)
208.5	13.2	Halite	Clement and Holser (1988)
210.503	15.86	Anhydrite	This study
210.528	16.1298	Anhydrite	This study
211.49	18.4373	Anhydrite	This study
211.498	15.7229	Anhydrite	This study
211.5	15.4	Gypsum	Cortecci et al., 1981
211.5	15	Gypsum	Cortecci et al., 1981
211.5	17.4	Gypsum	Cortecci et al., 1981
211.5	17	Gypsum	Cortecci et al., 1981
211.5	16	Gypsum	Cortecci et al., 1981
211.5	16	Gypsum	Cortecci et al., 1981
211.639	17.0527	Anhydrite	This study
211.685	15.6	Anhydrite	This study
211.722	16.403	Anhydrite	This study
211.747	18.2203	Anhydrite	This study
211.821	16.7238	Anhydrite	This study
211.937	15.9796	Anhydrite	This study
211.991	16.144	Anhydrite	This study
212.037	16.8722	Anhydrite	This study
212.09	16.8451	Anhydrite	This study
212.136	16.8531	Anhydrite	This study
212.306	16.9895	Anhydrite	This study
212.435	16.4932	Anhydrite	This study
212.518	16.6143	Anhydrite	This study
212.6	15.998	Anhydrite	This study
212.833	16.2558	Anhydrite	This study
212.911	16.8082	Anhydrite	This study
213.181	15.4746	Anhydrite	This study
213.251	15.9419	Anhydrite	This study
213.5	14.9914	Anhydrite	This study
213.5	16.3	Gypsum	Utrilla et al., 1992
213.5	14.8	Gypsum	Utrilla et al., 1992
213.5	14.8	Gypsum	Utrilla et al., 1992
213.5	13.3	Gypsum	Utrilla et al., 1992
213.5	13.9	Gypsum	Utrilla et al., 1992
213.5	13.5	Gypsum	Utrilla et al., 1992
213.5	13.8	Gypsum	Utrilla et al., 1992
213.5	14.5	Gypsum	Utrilla et al., 1992
213.5	12.9	Gypsum	Utrilla et al., 1992
213.5	12.9	Gypsum	Utrilla et al., 1992
213.5	12.5	Gypsum	Utrilla et al., 1992
213.5	11.5	Gypsum	Utrilla et al., 1992
213.5	12.2	Gypsum	Utrilla et al., 1992
213.5	12.5	Gypsum	Utrilla et al., 1992
213.5	15.8	Gypsum	Utrilla et al., 1992
213.5	11.9	Gypsum	Utrilla et al., 1992
213.5	10.2	Gypsum	Utrilla et al., 1992
213.5	12.1	Gypsum	Utrilla et al., 1992
213.5	14.5	Gypsum	Utrilla et al., 1992
213.5	14.6	Gypsum	Utrilla et al., 1992
213.5	13.7	Gypsum	Utrilla et al., 1992
213.707	15.06	Anhydrite	This study
214.121	14.426	Anhydrite	This study
214.287	14.0169	Anhydrite	This study
214.692	14.5133	Anhydrite	This study
214.869	14.1449	Gypsum	This study
215.46	14.6187	Anhydrite	This study
216.288	13.3952	Anhydrite	This study
216.485	13.6516	Anhydrite	This study
216.76	14.2304	Anhydrite	This study
216.997	14.8453	Anhydrite	This study
217.588	14.4692	Anhydrite	This study
218.061	14.9212	Anhydrite	This study
218.5	16	Gypsum	Huerta et al. (2010)	Keuper
218.5	15.9	Gypsum	Huerta et al. (2010)	Keuper
218.5	13.8	Gypsum	Huerta et al. (2010)	Keuper
218.5	13.6	Gypsum	Huerta et al. (2010)	Keuper
218.5	14.5	Gypsum	Garcia-Veigas et al. (2013)	Keuper K5
218.5	14.6	Gypsum	Garcia-Veigas et al. (2013)	Keuper K5
218.5	14.3	Gypsum	Orti et al. (2020)	Keuper K5
218.5	14	Gypsum	Orti et al. (2020)	Keuper K5
218.5	14.1	Gypsum	Orti et al. (2020)	Keuper K5
218.563	14.7016	Anhydrite	This study
219.302	15.112	Gypsum	This study
220.07	14.2874	Anhydrite	This study
220.297	14.894	Anhydrite	This study
220.5	14.7		Orti et al. (2018)	Upper Keuper (Molar Fm)
220.5	14.8		Orti et al. (2018)	Upper Keuper (Molar Fm)
220.5	15		Orti et al. (2018)	Upper Keuper (Molar Fm)
220.5	14.8		Orti et al. (2018)	Upper Keuper (Molar Fm)
220.5	14.6		Orti et al. (2018)	Upper Keuper (Molar Fm)
220.5	14.2		Orti et al. (2018)	Upper Keuper (Molar Fm)
220.5	14.5		Orti et al. (2018)	Upper Keuper (Molar Fm)
220.78	14.9061	Anhydrite	This study
221.134	14.8113	Anhydrite	This study
221.5	15.1	Sulphates	Boschetti et al. (2011)
221.5	15.9	Sulphates	Boschetti et al. (2011)
221.5	15.5	Sulphates	Boschetti et al. (2011)
221.5	15.7	Sulphates	Boschetti et al. (2011)
221.5	15.4	Sulphates	Boschetti et al. (2011)
221.5	17	Sulphates	Boschetti et al. (2011)
221.5	16	Sulphates	Boschetti et al. (2011)
221.5	15.1	Sulphates	Boschetti et al. (2011)
221.5	15.1	Sulphates	Boschetti et al. (2011)
222.159	15.0083	Anhydrite	This study
222.455	15.0591	Anhydrite	This study
222.848	16.072	Anhydrite	This study
223.055	15.8993	Anhydrite	This study
223.5	15.4	Gypsum	Rick, 1990 (cited in Crockford et al., 2019)
223.5	16.9	Gypsum	Rick, 1990 (cited in Crockford et al., 2019)
223.5	16.6	Gypsum	Rick, 1990 (cited in Crockford et al., 2019)
223.5	15.8	Gypsum	Rick, 1990 (cited in Crockford et al., 2019)
223.5	17.4	Gypsum	Rick, 1990 (cited in Crockford et al., 2019)
223.5	16.8	Gypsum	Rick, 1990 (cited in Crockford et al., 2019)
223.5	17	Gypsum	Rick, 1990 (cited in Crockford et al., 2019)
223.5	14.1	Gypsum	Rick, 1990 (cited in Crockford et al., 2019)
223.5	14.7	Gypsum	Rick, 1990 (cited in Crockford et al., 2019)
223.5	14.3	Gypsum	Rick, 1990 (cited in Crockford et al., 2019)
223.5	14.3	Gypsum	Rick, 1990 (cited in Crockford et al., 2019)
223.5	14.9	Gypsum	Rick, 1990 (cited in Crockford et al., 2019)
223.5	14.9	Gypsum	Rick, 1990 (cited in Crockford et al., 2019)
223.5	15.5	Gypsum	Rick, 1990 (cited in Crockford et al., 2019)
223.5	14.9	Gypsum	Rick, 1990 (cited in Crockford et al., 2019)
223.5	18	Gypsum	Rick, 1990 (cited in Crockford et al., 2019)
224.169	16.0187	Anhydrite	This study
224.238	15.6525	Anhydrite	This study
224.474	15.4748	Anhydrite	This study
226.818	15.2037	Anhydrite	This study
227	14.1		Thode and Monster (1970)	Baluti Formation
227	14.4	Anhydrite	Bojar et al. (2016)
227	14.2	Gypsum	Bojar et al. (2016)
227.243	15.5832	Anhydrite	This study
228	14.1		Thode and Monster (1970)
228.5	14.7	Gypsum	Longinelli and Flora, 2007 (cited in Bernasconi et al., 2017)
228.5	15	Gypsum	Longinelli and Flora, 2007 (cited in Bernasconi et al., 2017)
228.5	15.5	Gypsum	Longinelli and Flora, 2007 (cited in Bernasconi et al., 2017)
228.5	14.8	Gypsum	Longinelli and Flora, 2007 (cited in Bernasconi et al., 2017)
228.5	16.5	Gypsum	Cortecci et al., 1981 (cited in Bernasconi et al., 2017)
228.5	16.8	Gypsum	Cortecci et al., 1981 (cited in Bernasconi et al., 2017)
228.5	16.5	Gypsum	Cortecci et al., 1981 (cited in Bernasconi et al., 2017)
228.5	17.4	Gypsum	Cortecci et al., 1981 (cited in Bernasconi et al., 2017)
228.5	16.9	Gypsum	Cortecci et al., 1981 (cited in Bernasconi et al., 2017)
228.5	16.3479	Gypsum	Bernasconi et al. (2017)
228.5	16.8529	Gypsum	Bernasconi et al. (2017)
228.5	16.9779	Gypsum	Bernasconi et al. (2017)
228.5	17.005	Gypsum	Bernasconi et al. (2017)
228.5	16.4051	Gypsum	Bernasconi et al. (2017)
228.5	17.7	Gypsum	Bernasconi et al. (2017)
228.5	17.5	Gypsum	Bernasconi et al. (2017)
228.5	17.2	Gypsum	Bernasconi et al. (2017)
228.5	17.7	Gypsum	Bernasconi et al. (2017)
228.5	17.5	Gypsum	Bernasconi et al. (2017)
228.5	17.2	Gypsum	Bernasconi et al. (2017)
229	14.4	Anhydrite	Bojar et al. (2016)	Stanz valley evaporites
229	14.2	Gypsum	Bojar et al. (2016)	Stanz valley evaporites
229	16.83	Gypsum	Gundogan et al. (2008)	Kalebogazi Fm
229	17.3	Gypsum	Gundogan et al. (2008)	Kalebogazi Fm
229	15.1	Gypsum	Gundogan et al. (2008)	Kalebogazi Fm
229	18.1	Gypsum	Gundogan et al. (2008)	Kalebogazi Fm
229.055	15.5721	Anhydrite	This study
229.912	16.6099	Anhydrite	This study
230	15.2		Thode and Monster (1970)	Kura Chine Fm
230	16.4	Anhydrite	Claypool et al. (1980)	Mohilla Formation
230	15.7	Gypsum	Claypool et al. (1980)	Mohilla Formation
230	17.2	Gypsum	Claypool et al. (1980)	Mohilla Formation
230	17.8	Gypsum	Claypool et al. (1980)	Mohilla Formation
230	17.4	Gypsum	Claypool et al. (1980)	Mohilla Formation
230	16	Gypsum	Claypool et al. (1980)	Mohilla Formation
230	16.5	Anhydrite	Claypool et al. (1980)	Mohilla Formation
230	17.2	Anhydrite	Claypool et al. (1980)	Mohilla Formation
230	15.7	Gypsum	Claypool et al. (1980)	Mohilla Formation
230	16.52	Gypsum	Dill et al. (2011)	Abu Ruweis Fm
230	16.29	Gypsum	Dill et al. (2011)	Abu Ruweis Fm
230	15.99	Gypsum	Dill et al. (2011)	Abu Ruweis Fm
230	15.79	Gypsum	Dill et al. (2011)	Abu Ruweis Fm
230	16.3	Gypsum	Dill et al. (2011)	Abu Ruweis Fm
230	17.07	Gypsum	Dill et al. (2011)	Abu Ruweis Fm
230	18.27	Gypsum	Dill et al. (2011)	Abu Ruweis Fm
230	14.7		Pankina et al. (1975)
230	15.3		Pankina et al. (1975)
230	15.5		Pankina et al. (1975)
230.04	16.2086	Anhydrite	This study
230.055	17.0435	Anhydrite	Bernasconi et al. (2017)
230.055	17.3393	Anhydrite	Bernasconi et al. (2017)
230.055	15.5179	Anhydrite	Bernasconi et al. (2017)
230.055	15.8292	Anhydrite	Bernasconi et al. (2017)
230.055	15.9896	Anhydrite	Bernasconi et al. (2017)
230.055	16.049	Anhydrite	Bernasconi et al. (2017)
230.055	16.78	Anhydrite	Bernasconi et al. (2017)
230.055	17.2164	Anhydrite	Bernasconi et al. (2017)
230.055	17.3039	Anhydrite	Bernasconi et al. (2017)
230.29	15.4731	Anhydrite	Bernasconi et al. (2017)
230.29	15.3158	Anhydrite	Bernasconi et al. (2017)
230.5	14.6137	Anhydrite	Bernasconi et al. (2017)
231	14.3	Anhydrite	Claypool et al., 1980	Charlie Lake Fm
231	14.8	Anhydrite	Claypool et al., 1980	Charlie Lake Fm
231	14.3	Anhydrite	Claypool et al., 1980	Charlie Lake Fm
231	13.7	Anhydrite	Claypool et al., 1980	Charlie Lake Fm
231	13.4	Anhydrite	Claypool et al., 1980	Charlie Lake Fm
231	14	Anhydrite	Claypool et al., 1980	Charlie Lake Fm
231	13.7	Anhydrite	Claypool et al., 1980	Charlie Lake Fm
231	13.7	Anhydrite	Claypool et al., 1980	Charlie Lake Fm
231	15.7	Gypsum	Claypool et al., 1980	Charlie Lake Fm
231	14.8	Anhydrite	Bojar et al. (2016)	Gӧstritz valley evaporites
231	15.5	Gypsum	Bojar et al. (2016)	Gӧstritz valley evaporites
231	15.1	Gypsum	Bojar et al. (2016)	Gӧstritz valley evaporites
231	15.4	Gypsum	Gibert et al. (2007)	Keuper
231	13.4	Gypsum	Gibert et al. (2007)	Keuper
231	14.4	Gypsum	Orti et al. (2020)	Keuper
231	14.4	Gypsum	Orti et al. (2020)	Keuper
231	14.3	Gypsum	Orti et al. (2020)	Keuper
231	14.2	Gypsum	Orti et al. (2020)	Keuper
231	14.5	Gypsum	Orti et al. (2020)	Keuper
231	14.5	Gypsum	Orti et al. (2020)	Keuper
231	15.5	Gypsum	Orti et al. (2020)	Keuper
231	15	Gypsum	Perez-Lopez et al. (2021)	Keuper
231	14	Gypsum	Perez-Lopez et al. (2021)	Keuper
231	14.5	Gypsum	Perez-Lopez et al. (2021)	Keuper
231	15.1	Gypsum	Perez-Lopez et al. (2021)	Keuper
231	14.9	Gypsum	Perez-Lopez et al. (2021)	Keuper
231	13.8	Gypsum	Perez-Lopez et al. (2021)	Keuper
231	15.7	Gypsum	Perez-Lopez et al. (2021)	Keuper
231	14.802	Anhydrite	Bernasconi et al. (2017)
231	14.8	Anhydrite	Bojar et al. (2016)
231.124	16.0192	Anhydrite	This study
231.2	15.5	Gypsum	Bojar et al. (2016)
231.2	15.1	Gypsum	Bojar et al. (2016)
231.449	16.1377	Anhydrite	This study
231.656	16.1383	Anhydrite	This study
231.685	15.7319	Anhydrite	This study
232	15.4667	Anhydrite	Bernasconi et al. (2017)
232	15		Pankina et al. (1975)
232.26	15.1838	Anhydrite	Bernasconi et al. (2017)
232.483	16.4942	Anhydrite	This study
232.538	16.7404	Anhydrite	Bernasconi et al. (2017)
232.932	15.1912	Anhydrite	Bernasconi et al. (2017)
233	15.3761	Anhydrite	Bernasconi et al. (2017)
233	15.4	Anhydrite	Rick (1990)	Gipskeuper
233.071	15.3612	Anhydrite	Bernasconi et al. (2017)
233.261	15.7953	Anhydrite	This study
233.452	15.4535	Anhydrite	Bernasconi et al. (2017)
233.606	15.9207	Anhydrite	This study
233.67	15.74	Anhydrite	Bernasconi et al. (2017)
234	15.4	Gypsum	Orti et al., (2014)	Keuper K1
234	13.8	Gypsum	Orti et al., (2014)	Keuper K1
234	16.2	Gypsum	Orti et al., (2014)	Keuper K1
234	15.2	Gypsum	Orti et al., (2014)	Keuper
234	15.6	Gypsum	Orti et al., (2014)	Keuper
234	15.5	Gypsum	Orti et al. (2020)	Keuper K1
234.068	15.2598	Anhydrite	Bernasconi et al. (2017)
234.414	15.9036	Anhydrite	This study
234.443	14.8158	Anhydrite	Bernasconi et al. (2017)
234.5	14	Gypsum	Orti et al. (2020)	Lower Keuper
234.5	14.9		Orti et al. (2018)	Lower Keuper (Miravet Fm)
234.5	15.1		Orti et al. (2018)	Lower Keuper (Miravet Fm)
234.5	15.4		Orti et al. (2018)	Lower Keuper (Miravet Fm)
234.5	15.3		Orti et al. (2018)	Lower Keuper (Miravet Fm)
234.5	15.4		Orti et al. (2018)	Lower Keuper (Miravet Fm)
234.5	15.3		Orti et al. (2018)	Lower Keuper (Miravet Fm)
234.5	15.4		Orti et al. (2018)	Lower Keuper (Miravet Fm)
234.5	15		Orti et al. (2018)	Lower Keuper (Miravet Fm)
234.561	15.0303	Anhydrite	Bernasconi et al. (2017)
234.611	15.8891	Anhydrite	This study
234.749	16.2466	Anhydrite	This study
235.002	15.3096	Anhydrite	Bernasconi et al. (2017)
235.14	15.29	Anhydrite	Bernasconi et al. (2017)
235.383	14.7437	Anhydrite	Bernasconi et al. (2017)
236	14.961	Anhydrite	This study
236	19.2		Pankina et al. (1975)
236	13.3		Pankina et al. (1975)
236	12.3		Pankina et al. (1975)
236	14.1		Pankina et al. (1975)
236.008	15.2691	Anhydrite	Bernasconi et al. (2017)
236.023	14.3095	Anhydrite	This study
236.06	15.0339	Anhydrite	This study
236.125	13.98	Satin spar	Balderer et al. (1991)
236.136	15.2703	Anhydrite	This study
236.145	15.0215	Anhydrite	Bernasconi et al. (2017)
236.211	14.31	Gypsum nodule with Anhydrite	Balderer et al. (1991)
236.215	15.3337	Anhydrite	Bernasconi et al. (2017)
236.285	15.4539	Anhydrite	Bernasconi et al. (2017)
236.323	16.1949	Anhydrite	This study
236.328	14.9647	Anhydrite	Bernasconi et al. (2017)
236.346	14.9017	Anhydrite	Bernasconi et al. (2017)
236.346	16.3425	Anhydrite	This study
236.372	16.1036	Anhydrite	Bernasconi et al. (2017)
236.386	17.5257	Gypsum	This study
236.414	16.3902	Gypsum	This study
236.5	16.9	Gypsum	Rick (1990)	Gipskeuper
236.5	15.4078	Anhydrite	Bernasconi et al. (2017)
236.513	15.0055	Anhydrite	Bernasconi et al. (2017)
236.521	16.1346	Gypsum	This study
236.523	15.1519	Anhydrite	Bernasconi et al. (2017)
236.525	14.9894	Anhydrite	Bernasconi et al. (2017)
236.529	14.9539	Anhydrite	Bernasconi et al. (2017)
236.534	15.07	Anhydrite	Bernasconi et al. (2017)
236.547	14.9	Anhydrite	Fanlo & Ayora 1998 (cited in Bernasconi et al., 2017)
236.549	15.1027	Anhydrite	Bernasconi et al. (2017)
236.557	14.9835	Anhydrite	Bernasconi et al. (2017)
236.563	15.1048	Anhydrite	Bernasconi et al. (2017)
236.57	14.5546	Anhydrite	Bernasconi et al. (2017)
236.573	15.156	Anhydrite	Bernasconi et al. (2017)
236.573	15.5872	Gypsum	This study
236.58	15.4377	Anhydrite	Bernasconi et al. (2017)
236.594	14.9528	Anhydrite	Bernasconi et al. (2017)
236.598	15.1611	Anhydrite	Bernasconi et al. (2017)
236.601	14.6455	Anhydrite	Bernasconi et al. (2017)
236.601	14.962	Anhydrite	Bernasconi et al. (2017)
236.605	15.0268	Anhydrite	Bernasconi et al. (2017)
236.61	15	Anhydrite	Fanlo & Ayora 1998 (cited in Bernasconi et al., 2017)
236.614	14.7725	Anhydrite	Bernasconi et al. (2017)
236.622	15.2714	Anhydrite	Bernasconi et al. (2017)
236.625	15.1125	Anhydrite	Bernasconi et al. (2017)
236.628	14.8	Anhydrite	Fanlo & Ayora 1998 (cited in Bernasconi et al., 2017)
236.63	15.2781	Anhydrite	Bernasconi et al. (2017)
236.635	15.1839	Anhydrite	Bernasconi et al. (2017)
236.637	15	Anhydrite	Fanlo & Ayora 1998 (cited in Bernasconi et al., 2017)
236.639	15.5	Anhydrite	Fanlo & Ayora 1998 (cited in Bernasconi et al., 2017)
236.642	15.4	Anhydrite	Fanlo & Ayora 1998 (cited in Bernasconi et al., 2017)
236.65	15.1	Anhydrite	Fanlo & Ayora 1998 (cited in Bernasconi et al., 2017)
236.652	15.317	Anhydrite	Bernasconi et al. (2017)
236.66	15.351	Anhydrite	Bernasconi et al. (2017)
236.666	15.046	Anhydrite	Bernasconi et al. (2017)
236.67	15.5565	Anhydrite	Bernasconi et al. (2017)
236.674	15.3245	Anhydrite	Bernasconi et al. (2017)
236.68	14.9134	Anhydrite	Bernasconi et al. (2017)
236.685	15.2352	Anhydrite	Bernasconi et al. (2017)
236.687	16.0641	Anhydrite	Bernasconi et al. (2017)
236.688	15.3774	Anhydrite	Bernasconi et al. (2017)
236.696	15.6304	Anhydrite	Bernasconi et al. (2017)
236.702	15.3389	Anhydrite	Bernasconi et al. (2017)
236.708	15.0921	Anhydrite	Bernasconi et al. (2017)
236.716	15.311	Anhydrite	Bernasconi et al. (2017)
236.722	15.3	Anhydrite	Fanlo & Ayora 1998 (cited in Bernasconi et al., 2017)
236.723	15.4812	Anhydrite	Bernasconi et al. (2017)
236.725	14.9	Anhydrite	Fanlo & Ayora 1998 (cited in Bernasconi et al., 2017)
236.727	15.8	Anhydrite	Fanlo & Ayora 1998 (cited in Bernasconi et al., 2017)
236.731	14.9	Anhydrite	Fanlo & Ayora 1998 (cited in Bernasconi et al., 2017)
236.731	15.9838	Anhydrite	Bernasconi et al. (2017)
236.736	15.1	Anhydrite	Fanlo & Ayora 1998 (cited in Bernasconi et al., 2017)
236.741	15.5372	Anhydrite	Bernasconi et al. (2017)
236.747	15.1053	Anhydrite	Bernasconi et al. (2017)
236.75	15.9047	Anhydrite	Bernasconi et al. (2017)
236.753	16.1373	Anhydrite	Bernasconi et al. (2017)
236.757	15.5897	Anhydrite	Bernasconi et al. (2017)
236.765	15.5686	Anhydrite	Bernasconi et al. (2017)
236.775	15.403	Anhydrite	Bernasconi et al. (2017)
236.777	15.1562	Anhydrite	Bernasconi et al. (2017)
236.78	15.2092	Anhydrite	Bernasconi et al. (2017)
236.781	14.9663	Anhydrite	Bernasconi et al. (2017)
236.794	15.1894	Anhydrite	Bernasconi et al. (2017)
236.799	15.9235	Anhydrite	Bernasconi et al. (2017)
236.803	16.3975	Anhydrite	Bernasconi et al. (2017)
236.805	15.4784	Anhydrite	Bernasconi et al. (2017)
236.807	15.8529	Anhydrite	Bernasconi et al. (2017)
236.813	15.6117	Anhydrite	Bernasconi et al. (2017)
236.814	15.5	Anhydrite	Fanlo & Ayora 1998 (cited in Bernasconi et al., 2017)
236.818	15.3216	Anhydrite	Bernasconi et al. (2017)
236.827	15.386	Anhydrite	Bernasconi et al. (2017)
236.832	15.5071	Anhydrite	Bernasconi et al. (2017)
236.848	15.5159	Anhydrite	Bernasconi et al. (2017)
236.852	15.3566	Anhydrite	Bernasconi et al. (2017)
236.853	15.3211	Anhydrite	Bernasconi et al. (2017)
236.857	15.3853	Anhydrite	Bernasconi et al. (2017)
236.862	15.6598	Anhydrite	Bernasconi et al. (2017)
236.874	15.606	Anhydrite	Bernasconi et al. (2017)
236.878	15.466	Anhydrite	Bernasconi et al. (2017)
236.884	15.6264	Anhydrite	Bernasconi et al. (2017)
236.889	15.6802	Anhydrite	Bernasconi et al. (2017)
236.894	15.8919	Anhydrite	Bernasconi et al. (2017)
236.903	14.7507	Anhydrite	Bernasconi et al. (2017)
236.907	16.0537	Anhydrite	Bernasconi et al. (2017)
236.914	15.5833	Anhydrite	Bernasconi et al. (2017)
236.919	15.6679	Anhydrite	Bernasconi et al. (2017)
236.934	15.575	Anhydrite	Bernasconi et al. (2017)
236.935	15.3905	Anhydrite	Bernasconi et al. (2017)
236.94	15.8113	Anhydrite	Bernasconi et al. (2017)
236.943	15.6692	Anhydrite	Bernasconi et al. (2017)
236.944	15.9424	Anhydrite	Bernasconi et al. (2017)
236.948	15.5916	Anhydrite	Bernasconi et al. (2017)
236.949	15.7648	Anhydrite	Bernasconi et al. (2017)
236.961	15.3674	Anhydrite	Bernasconi et al. (2017)
236.965	15.5525	Anhydrite	Bernasconi et al. (2017)
236.967	15.6585	Anhydrite	Bernasconi et al. (2017)
236.969	17.1741	Anhydrite	This study
236.975	15.5693	Anhydrite	Bernasconi et al. (2017)
236.978	15.6425	Anhydrite	Bernasconi et al. (2017)
236.983	15.8188	Anhydrite	Bernasconi et al. (2017)
236.987	15.5	Anhydrite	Fanlo & Ayora 1998 (cited in Bernasconi et al., 2017)
236.994	15.5343	Anhydrite	Bernasconi et al. (2017)
237	16.4	Gypsum	Orti et al., (2014)	Uppermost Muschelkalk
237.008	15.7998	Anhydrite	Bernasconi et al. (2017)
237.012	15.6815	Anhydrite	Bernasconi et al. (2017)
237.022	15.6556	Anhydrite	Bernasconi et al. (2017)
237.03	15.6467	Anhydrite	Bernasconi et al. (2017)
237.032	15.5	Anhydrite	Fanlo & Ayora 1998 (cited in Bernasconi et al., 2017)
237.034	16.2435	Anhydrite	Bernasconi et al. (2017)
237.042	15.7636	Anhydrite	Bernasconi et al. (2017)
237.044	15.7042	Anhydrite	Bernasconi et al. (2017)
237.053	19.0587	Anhydrite	This study
237.055	15.6754	Anhydrite	Bernasconi et al. (2017)
237.058	15.481	Anhydrite	Bernasconi et al. (2017)
237.063	15.709	Anhydrite	Bernasconi et al. (2017)
237.063	15.5072	Anhydrite	Bernasconi et al. (2017)
237.064	16.6522	Anhydrite	This study
237.07	15.3676	Anhydrite	Bernasconi et al. (2017)
237.075	15.8824	Anhydrite	Bernasconi et al. (2017)
237.078	15.6896	Anhydrite	Bernasconi et al. (2017)
237.082	15.5996	Anhydrite	Bernasconi et al. (2017)
237.088	15.8276	Anhydrite	Bernasconi et al. (2017)
237.091	18.2718	Anhydrite	This study
237.093	15.7038	Anhydrite	Bernasconi et al. (2017)
237.105	16.1176	Anhydrite	Bernasconi et al. (2017)
237.113	15.6779	Anhydrite	Bernasconi et al. (2017)
237.118	15.7094	Anhydrite	Bernasconi et al. (2017)
237.12	15.7086	Anhydrite	Bernasconi et al. (2017)
237.124	15.6504	Anhydrite	Bernasconi et al. (2017)
237.127	15.6058	Anhydrite	Bernasconi et al. (2017)
237.135	17.0385	Gypsum	This study
237.137	15.4945	Anhydrite	Bernasconi et al. (2017)
237.139	15.6337	Anhydrite	Bernasconi et al. (2017)
237.142	15.5129	Anhydrite	Bernasconi et al. (2017)
237.145	15.6598	Anhydrite	Bernasconi et al. (2017)
237.159	18.2113	Gypsum	This study
237.159	15.7467	Anhydrite	Bernasconi et al. (2017)
237.16	15.5639	Anhydrite	Bernasconi et al. (2017)
237.161	15.6189	Anhydrite	Bernasconi et al. (2017)
237.164	16.8885	Anhydrite	Bernasconi et al. (2017)
237.17	15.6977	Anhydrite	Bernasconi et al. (2017)
237.176	15.6333	Anhydrite	Bernasconi et al. (2017)
237.178	15.7259	Anhydrite	Bernasconi et al. (2017)
237.186	17.504	Anhydrite	This study
237.192	14	Anhydrite	Balderer et al. (1991) (cited in Bernasconi et al., 2017)
237.194	15.4745	Anhydrite	Bernasconi et al. (2017)
237.198	15.5118	Anhydrite	Bernasconi et al. (2017)
237.2	15.4331	Anhydrite	Bernasconi et al. (2017)
237.202	15.4564	Anhydrite	Bernasconi et al. (2017)
237.204	15.5222	Anhydrite	Bernasconi et al. (2017)
237.222	18.1901	Anhydrite	This study
237.226	15.7458	Anhydrite	Bernasconi et al. (2017)
237.264	16.13	Anhydrite	Bernasconi et al. (2017)
237.271	17.2141	Gypsum	This study
237.31	16.0562	Anhydrite	Bernasconi et al. (2017)
237.329	16.7501	Anhydrite	This study
237.333	16.6544	Anhydrite	Bernasconi et al. (2017)
237.333	15.7338	Anhydrite	Bernasconi et al. (2017)
237.376	16.9866	Anhydrite	This study
237.414	16.1694	Anhydrite	Bernasconi et al. (2017)
237.445	15.04	Anhydrite	Balderer et al. (1991) (cited in Bernasconi et al., 2017)
237.446	16.1788	Anhydrite	Bernasconi et al. (2017)
237.482	15.3	Anhydrite	Fanlo & Ayora 1998 (cited in Bernasconi et al., 2017)
237.5	16..6		Rick (1990)	Gipskeuper
237.5	15.8		Rick (1990)	Gipskeuper
237.504	16.4706	Anhydrite	Bernasconi et al. (2017)
237.552	15.5	Anhydrite	Fanlo & Ayora 1998 (cited in Bernasconi et al., 2017)
237.58	15.803	Anhydrite	This study
237.599	16.0758	Anhydrite	Bernasconi et al. (2017)
237.603	15.4	Anhydrite	Fanlo & Ayora 1998 (cited in Bernasconi et al., 2017)
237.617	17.9004	Anhydrite	This study
237.625	16.44	Anhydrite	Bernasconi et al. (2017)
237.654	17.3305	Gypsum	This study
237.668	16.4207	Anhydrite	Bernasconi et al. (2017)
237.686	15.4	Anhydrite	Fanlo & Ayora 1998 (cited in Bernasconi et al., 2017)
237.692	18.1763	Gypsum	This study
237.728	16.5609	Anhydrite	Bernasconi et al. (2017)
237.744	15.6	Anhydrite	Fanlo & Ayora 1998 (cited in Bernasconi et al., 2017)
237.761	17.0004	Anhydrite	This study
237.762	16.9484	Anhydrite	Bernasconi et al. (2017)
237.772	17.3634	Anhydrite	This study
237.789	15.9	Anhydrite	Fanlo & Ayora 1998 (cited in Bernasconi et al., 2017)
237.812	18.4851	Anhydrite	This study
237.823	16.9	Anhydrite	Bernasconi et al. (2017)
237.855	16.9286	Anhydrite	Bernasconi et al. (2017)
237.859	16.5	Anhydrite	Fanlo & Ayora 1998 (cited in Bernasconi et al., 2017)
237.893	17.1685	Anhydrite	Bernasconi et al. (2017)
237.894	15.5	Anhydrite	Fanlo & Ayora 1998 (cited in Bernasconi et al., 2017)
237.895	15.8	Anhydrite	Fanlo & Ayora 1998 (cited in Bernasconi et al., 2017)
237.897	15.5	Anhydrite	Fanlo & Ayora 1998 (cited in Bernasconi et al., 2017)
237.897	17.1236	Anhydrite	Bernasconi et al. (2017)
237.917	15.5	Anhydrite	Fanlo & Ayora 1998 (cited in Bernasconi et al., 2017)
237.931	17.1296	Gypsum	This study
237.953	16.9181	Anhydrite	Bernasconi et al. (2017)
237.999	18.4504	Gypsum	This study
238	17.4		Rick (1990)	Gipskeuper
238.006	17.335	Anhydrite	Bernasconi et al. (2017)
238.038	17.1654	Anhydrite	This study
238.045	16.8407	Anhydrite	This study
238.076	17.2454	Anhydrite	Bernasconi et al. (2017)
238.171	17.3824	Anhydrite	Bernasconi et al. (2017)
238.2	18.0968	Gypsum	This study
238.213	15.85	Gypsum	Balderer et al. (1991) (cited in Crockford et al., 2019)
238.231	17.6833	Anhydrite	Bernasconi et al. (2017)
238.258	17.9066	Anhydrite	Bernasconi et al. (2017)
238.261	17.6491	Anhydrite	Bernasconi et al. (2017)
238.47	18.9436	Anhydrite	This study
238.541	18.389	Anhydrite	This study
238.617	15.7808	Anhydrite	Bernasconi et al. (2017)
238.77	17.3636	Anhydrite	This study
238.785	17.8061	Anhydrite	This study
238.794	16.3839	Anhydrite	Bernasconi et al. (2017)
238.989	17.8305	Anhydrite	This study
239	18.6	Anhydrite	Naylor et al. (1989)	Northwich Halite Formation
239.1	18.0731	Gypsum	This study
239.207	18.1467	Anhydrite	This study
239.318	18.1419	Gypsum	This study
239.453	18.7501	Anhydrite	This study
239.606	18.1014	Gypsum	This study
239.687	20.2967	Gypsum	This study
239.797	19.21	Anhydrite	Balderer et al. (1991) (cited in Crockford et al., 2019)
239.797	19.21	Anhydrite	Bernasconi et al. (2017)
239.808	18.8229	Gypsum	This study
239.854	18.5984	Gypsum	This study
239.86	19.6005	Anhydrite	This study
239.924	20.5269	Gypsum	This study
239.96	18.9455	Anhydrite	Bernasconi et al. (2017)
239.976	18.5581	Anhydrite	This study
239.99	20.2526	Anhydrite	This study
239.993	18.7	Anhydrite	Balderer et al. (1991) (cited in Crockford et al., 2019)
239.993	18.7	Anhydrite	Bernasconi et al. (2017)
240.019	18.6745	Anhydrite	This study
240.043	18.7	Anhydrite	Bernasconi et al. (2017)
240.077	19.6468	Anhydrite	This study
240.121	18.8664	Anhydrite	Bernasconi et al. (2017)
240.121	18.6689	Anhydrite	This study
240.135	18.835	Anhydrite	This study
240.176	18.9654	Anhydrite	This study
240.203	18.5546	Anhydrite	This study
240.219	18.4783	Gypsum	This study
240.257	18.9995	Anhydrite	This study
240.271	18.4418	Anhydrite	Bernasconi et al. (2017)
240.296	19.2451	Anhydrite	This study
240.316	19.1345	Gypsum	This study
240.336	19.7403	Anhydrite	This study
240.356	19.4675	Gypsum	This study
240.426	18.29	Anhydrite	Bernasconi et al. (2017)
240.429	19.683	Anhydrite	This study
240.454	19.3329	Anhydrite	This study
240.5	20.8	Gypsum	Naylor et al. (1989)	Lower Keuper Marl
240.511	19.4774	Anhydrite	This study
240.546	19.4165	Anhydrite	This study
240.647	19.8126	Anhydrite	This study
240.676	19.3651	Anhydrite	This study
240.695	19.8806	Anhydrite	This study
240.733	20.3736	Anhydrite	This study
240.752	20.3574	Gypsum	This study
240.759	19.3956	Gypsum	This study
240.834	19.0569	Gypsum	This study
240.88	19.0229	Gypsum	This study
240.917	19.6788	Anhydrite	This study
240.934	20.3902	Anhydrite	This study
241.251	20.4785	Anhydrite	This study
241.325	19.5606	Anhydrite	This study
241.461	19.3986	Anhydrite	This study
241.472	20.2475	Anhydrite	This study
241.5	16.7	Gypsum	Orti et al. (2018)	Middle Muschelkalk (Camposines)
241.5	16.5	Gypsum	Orti et al. (2018)	Middle Muschelkalk (Camposines)
241.5	16.6	Gypsum	Orti et al. (2018)	Middle Muschelkalk (Camposines)
241.5	16.5	Gypsum	Orti et al. (2018)	Middle Muschelkalk (Camposines)
241.51	19.8532	Gypsum	This study
241.553	20.013	Anhydrite	This study
241.751	19.6753	Anhydrite	This study
241.861	20.0569	Gypsum	This study
241.867	19.9676	Gypsum	This study
241.904	20.0538	Anhydrite	This study
241.92	19.7948	Anhydrite	This study
241.944	20.197	Gypsum	This study
241.996	18.618	Anhydrite	This study
242	17.2	Gypsum	Orti et al. (2020)	Middle Muschelkalk
242	17.8	Gypsum	Orti et al. (2020)	Middle Muschelkalk
242	16.7	Gypsum	Orti et al. (2020)	Middle Muschelkalk
242	16.5	Gypsum	Orti et al. (2020)	Middle Muschelkalk
242	17.4	Gypsum	Orti et al. (2020)	Middle Muschelkalk
242	17.1	Gypsum	Orti et al. (2020)	Middle Muschelkalk
242	16.7	Gypsum	Orti et al. (2020)	Middle Muschelkalk
242	16.6	Gypsum	Orti et al. (2020)	Middle Muschelkalk
242	16.3	Gypsum	Orti et al. (2020)	Middle Muschelkalk
242	16.1	Gypsum	Orti et al. (2020)	Middle Muschelkalk
242	16.4	Gypsum	Orti et al. (2020)	Middle Muschelkalk
242	16.7	Gypsum	Orti et al. (2020)	Middle Muschelkalk
242	17	Gypsum	Perez-Lopez et al. (2021)	Middle Muschelkalk
242	16.2	Gypsum	Perez-Lopez et al. (2021)	Middle Muschelkalk
242	15.8	Gypsum	Perez-Lopez et al. (2021)	Middle Muschelkalk
242	16.5	Gypsum	Perez-Lopez et al. (2021)	Middle Muschelkalk
242	16.4	Gypsum	Perez-Lopez et al. (2021)	Middle Muschelkalk
242	16.6	Gypsum	Utrilla et al. (1992)	Middle Muschelkalk
242	14.1	Gypsum	Utrilla et al. (1992)
242	17.4	Gypsum	Orti et al. (2018)	Middle Muschelkalk (Arboli)
242	18.4	Gypsum	Orti et al. (2018)	Middle Muschelkalk (Arboli)
242	17.5	Gypsum	Orti et al. (2018)	Middle Muschelkalk (Arboli)
242	17.1	Gypsum	Orti et al. (2018)	Middle Muschelkalk (Arboli)
242	17.5	Gypsum	Orti et al. (2018)	Middle Muschelkalk (Arboli)
242	18.5	Gypsum	Orti et al. (2018)	Middle Muschelkalk (Arboli)
242	18	Gypsum	Orti et al. (2018)	Middle Muschelkalk (Arboli)
242	17.5	Gypsum	Orti et al. (2018)	Middle Muschelkalk (Arboli)
242	18.4	Gypsum	Orti et al. (2018)	Middle Muschelkalk (Arboli)
242	18.7	Gypsum	Orti et al. (2018)	Middle Muschelkalk (Arboli)
242	17.2	Gypsum	Orti et al. (2018)	Middle Muschelkalk (Arboli)
242	18	Gypsum	Orti et al. (2018)	Middle Muschelkalk (Arboli)
242	17.7	Gypsum	Orti et al. (2018)	Middle Muschelkalk (Arboli)
242	17.1	Gypsum	Orti et al. (2018)	Middle Muschelkalk (Arboli)
242	17.6	Gypsum	Orti et al. (2018)	Middle Muschelkalk (Arboli)
242	17.5	Gypsum	Orti et al. (2018)	Middle Muschelkalk (Arboli)
242	17.8	Gypsum	Orti et al. (2018)	Middle Muschelkalk (Arboli)
242	17.9	Gypsum	Orti et al. (2018)	Middle Muschelkalk (Arboli)
242	17.2	Gypsum	Orti et al. (2018)	Middle Muschelkalk (Arboli)
242	17.6	Gypsum	Orti et al. (2018)	Middle Muschelkalk (Arboli)
242.03	20.1308	Anhydrite	This study
242.069	20.1326	Anhydrite	This study
242.09	20.1608	Anhydrite	This study
242.1	19.77	Anhydrite	Balderer et al. (1991) (cited in Crockford et al., 2019)
242.215	20.3678	Anhydrite	This study
242.414	20.7888	Anhydrite	This study
242.435	19.6791	Anhydrite	This study
242.5	18.2	Gypsum	Orti et al. (2018)	Middle Muschelkalk (Pauls)
242.5	18	Gypsum	Orti et al. (2018)	Middle Muschelkalk (Pauls)
242.5	18.4	Gypsum	Orti et al. (2018)	Middle Muschelkalk (Pauls)
242.5	18.4	Gypsum	Orti et al. (2018)	Middle Muschelkalk (Pauls)
242.5	18.1	Gypsum	Orti et al. (2018)	Middle Muschelkalk (Pauls)
242.5	18.7	Gypsum	Orti et al. (2018)	Middle Muschelkalk (Pauls)
242.5	18.2	Gypsum	Orti et al. (2018)	Middle Muschelkalk (Pauls)
242.5	18.7	Gypsum	Orti et al. (2018)	Middle Muschelkalk (Pauls)
242.5	17.8	Gypsum	Orti et al. (2018)	Middle Muschelkalk (Pauls)
242.5	18.5	Gypsum	Orti et al. (2018)	Middle Muschelkalk (Pauls)
242.5	18.7	Gypsum	Orti et al. (2018)	Middle Muschelkalk (Pauls)
242.5	18.3	Gypsum	Orti et al. (2018)	Middle Muschelkalk (Pauls)
242.5	18.1	Gypsum	Orti et al. (2018)	Middle Muschelkalk (Pauls)
242.5	18.4	Gypsum	Orti et al. (2018)	Middle Muschelkalk (Pauls)
242.871	20.2163	Anhydrite	This study
243.145	20.3405	Anhydrite	Bernasconi et al. (2017)
243.2	19.46	Nodular Anhydrite	Balderer et al. (1991) (cited in Crockford et al., 2019)
243.213	20.3195	Anhydrite	Bernasconi et al. (2017)
243.267	21.3169	Gypsum	This study
243.332	20.3358	Anhydrite	Bernasconi et al. (2017)
243.355	20.3469	Anhydrite	Bernasconi et al. (2017)
243.364	20.0929	Anhydrite	Bernasconi et al. (2017)
243.374	20.3329	Anhydrite	Bernasconi et al. (2017)
243.391	19.6719	Anhydrite	Bernasconi et al. (2017)
243.402	20.2971	Anhydrite	Bernasconi et al. (2017)
243.406	21.4891	Gypsum	This study
243.421	20.0587	Anhydrite	Bernasconi et al. (2017)
243.453	19.8344	Anhydrite	Bernasconi et al. (2017)
243.468	20.0329	Anhydrite	Bernasconi et al. (2017)
243.47	20.0162	Anhydrite	Bernasconi et al. (2017)
243.482	19.7692	Anhydrite	Bernasconi et al. (2017)
243.493	20.4976	Anhydrite	Bernasconi et al. (2017)
243.5	20.6	Gypsum	Nielsen and Ricke (1964)
243.519	20.5584	Anhydrite	Bernasconi et al. (2017)
243.53	19.0371	Anhydrite	Bernasconi et al. (2017)
243.535	19.37	Anhydrite	Bernasconi et al. (2017)
243.537	20.4463	Anhydrite	Bernasconi et al. (2017)
243.545	22.5906	Anhydrite	This study
243.572	20.3912	Anhydrite	Bernasconi et al. (2017)
243.574	18.47	Anhydrite	Balderer et al. (1991) (cited in Crockford et al., 2019)
243.586	20.3123	Anhydrite	Bernasconi et al. (2017)
243.594	20.53	Anhydrite	Bernasconi et al. (2017)
243.602	20.2486	Anhydrite	Bernasconi et al. (2017)
243.613	20.426	Anhydrite	Bernasconi et al. (2017)
243.653	19.6745	Anhydrite	Bernasconi et al. (2017)
243.685	19.7534	Anhydrite	Bernasconi et al. (2017)
243.713	20.0564	Anhydrite	Bernasconi et al. (2017)
243.735	19.2954	Anhydrite	Bernasconi et al. (2017)
243.736	20.8475	Anhydrite	This study
243.774	20.4536	Anhydrite	Bernasconi et al. (2017)
243.775	20.7813	Anhydrite	Bernasconi et al. (2017)
243.779	20.4049	Anhydrite	Bernasconi et al. (2017)
243.801	21.0874	Anhydrite	Bernasconi et al. (2017)
243.837	20.6051	Anhydrite	Bernasconi et al. (2017)
243.843	21.5199	Anhydrite	This study
243.852	20.5938	Anhydrite	Bernasconi et al. (2017)
243.864	20.0976	Anhydrite	Bernasconi et al. (2017)
243.88	20.6147	Anhydrite	Bernasconi et al. (2017)
243.902	20.9677	Anhydrite	Bernasconi et al. (2017)
243.91	20.5719	Anhydrite	Bernasconi et al. (2017)
243.925	20.7623	Anhydrite	Bernasconi et al. (2017)
243.943	20.5649	Anhydrite	Bernasconi et al. (2017)
243.958	19.7159	Anhydrite	Bernasconi et al. (2017)
243.964	20.607	Anhydrite	Bernasconi et al. (2017)
243.97	20.6254	Anhydrite	Bernasconi et al. (2017)
243.977	19.8111	Anhydrite	Bernasconi et al. (2017)
243.983	20.3684	Anhydrite	Bernasconi et al. (2017)
243.99	20.4818	Anhydrite	Bernasconi et al. (2017)
243.996	20.8728	Anhydrite	Bernasconi et al. (2017)
244	18.4	Anhydrite	Naylor et al. (1989)	Tarporley Siltstone Formation
244.002	21.763	Anhydrite	Bernasconi et al. (2017)
244.008	21.6411	Anhydrite	Bernasconi et al. (2017)
244.012	21.4573	Anhydrite	Bernasconi et al. (2017)
244.02	21.6868	Anhydrite	Bernasconi et al. (2017)
244.025	21.6037	Anhydrite	Bernasconi et al. (2017)
244.031	21.8071	Anhydrite	Bernasconi et al. (2017)
244.126	22.2261	Anhydrite	Bernasconi et al. (2017)
244.131	23.7993	Anhydrite	Bernasconi et al. (2017)
244.141	22.7787	Anhydrite	Bernasconi et al. (2017)
244.145	22.8539	Anhydrite	Bernasconi et al. (2017)
244.145	22.4251	Anhydrite	Bernasconi et al. (2017)
244.154	23.1151	Anhydrite	Bernasconi et al. (2017)
244.206	21.1165	Anhydrite	This study
244.234	21.3258	Anhydrite	This study
244.255	21.5577	Gypsum	This study
244.307	21.9308	Gypsum	This study
244.318	21.1501	Anhydrite	This study
244.334	20.1085	Gypsum	This study
244.343	20.806	Anhydrite	This study
244.367	21.465	Anhydrite	This study
244.641	22.4024	Gypsum	This study
244.662	23.3257	Anhydrite	This study
244.794	22.8712	Anhydrite	This study
245	23.8695	Gypsum	Bernasconi et al. (2017)
245.004	23.0354	Anhydrite	This study
245.073	24.5822	Anhydrite	This study
245.187	24.9248	Gypsum	This study
245.246	24.2905	Anhydrite	This study
245.294	24.3837	Gypsum	This study
245.331	24.5366	Anhydrite	This study
245.422	24.941	Anhydrite	This study
245.662	28.4259	Anhydrite	This study
245.759	26.2834	Anhydrite	This study
245.8	22.5684	Gypsum	Bernasconi et al. (2017)
245.85	22.3633	Gypsum	Bernasconi et al. (2017)
245.9	21.9447	Gypsum	Bernasconi et al. (2017)
245.95	21.7323	Gypsum	Bernasconi et al. (2017)
246	25.1		Thode and Monster (1965)	Rot Formation
246	27.6		Thode and Monster (1965)	Rot Formation
246	27.63	Anhydrite	Kovalevych et al. (2002)	Rot Formation
246	22.1951	Gypsum	Bernasconi et al. (2017)
246.05	22.3718	Gypsum	Bernasconi et al. (2017)
246.097	26.2328	Anhydrite	This study
246.1	22.4128	Gypsum	Bernasconi et al. (2017)
246.147	26.6887	Anhydrite	This study
246.15	21.9247	Gypsum	Bernasconi et al. (2017)
246.2	20.0431	Gypsum	Bernasconi et al. (2017)
246.3	19.4488	Gypsum, terrestrial influence	Bernasconi et al. (2017)
246.4	17.8932	Gypsum, terrestrial influence	Bernasconi et al. (2017)
246.428	26.838	Anhydrite	This study
246.467	27.701	Anhydrite	This study
246.5	25.4	Gypsum-rich in grey clay	Cortecci et al., 1981 (cited in Bernasconi et al., 2017)
246.5	24.7	whitish Gypsum	Cortecci et al., 1981 (cited in Bernasconi et al., 2017)
246.5	17.8059	Gypsum, terrestrial influence	Bernasconi et al. (2017)
246.5	23.6444	Gypsum	Bernasconi et al. (2017)
246.5	23.4898	Gypsum	Bernasconi et al. (2017)
246.5	25.1738	Gypsum	Bernasconi et al. (2017)
246.5	25.5882	Gypsum	Bernasconi et al. (2017)
246.5	23.5		Götzinger and Pak (1983); cited in Bojar et al. (2016).
246.5	26.7		Pak and Schauberger (1981)
246.568	24.2595	Anhydrite	This study
246.589	22.7162	Gypsum	This study
246.616	22.9396	Anhydrite	This study
246.628	18.5408	Anhydrite	This study
246.669	18.4712	Anhydrite	This study
246.678	18.8491	Anhydrite	This study
246.689	17.465	Gypsum	This study
246.7	28.97	Anhydrite	Kovalevych et al. (2002)	Rot Formation
246.712	16.9967	Gypsum	This study
246.733	16.1955	Gypsum	This study
246.739	16.1809	Gypsum	This study
246.755	17.704	Gypsum	This study
246.769	16.8566	Gypsum	This study
246.783	16.8392	Anhydrite	This study
246.787	16.15	Anhydrite	This study
246.8	26.4		Bojar et al. (2016)
246.8	23.5		Götzinger and Pak (1983); cited in Bojar et al. (2016).
246.8	25.4		Erkan (1989); cited in Bojar et al. (2016)
246.8	27.6		Niedermayr et al. (1989); cited in Bojar et al. (2016)
246.8	26.4		Pak (1978); cited in Bojar et al. (2016)
246.8	22.7		Pak and Schauberger (1981)
246.8	26.2		Pak and Schauberger (1981)
246.8	28.1		Pak and Schauberger (1981)
246.8	26.8		Pak and Schauberger (1981)
246.8	25		Pak and Schauberger (1981)
246.8	25.4		Pak and Schauberger (1981)
246.8	27.4		Spötl and Pak (1996)
246.8	24.6	Anhydrite	Spötl, 1988a
246.8	24.6	Anhydrite	Spötl, 1988a
246.8	25.6	Anhydrite	Spötl, 1988a
246.8	25	Anhydrite	Spötl, 1988a
246.8	27.1	Anhydrite	Spötl, 1988a
246.8	24.5	Anhydrite	Spötl, 1988a
246.8	23.9	Anhydrite	Spötl, 1988a
246.8	24.7	Anhydrite	Spötl, 1988a
246.819	15.9855	Gypsum	This study
246.824	16.3328	Anhydrite	This study
246.84	15.5245	Anhydrite	This study
246.85	28.98	Anhydrite	Kovalevych et al. (2002)	Rot Formation
246.872	15.6721	Anhydrite	This study
246.899	16.1986	Anhydrite	This study
246.922	17.2895	Anhydrite	This study
246.942	21.8618	Anhydrite, terrestrial influence	Bernasconi et al. (2017)
246.942	20.977	Anhydrite, terrestrial influence	Bernasconi et al. (2017)
246.959	16.4382		This study
246.996	17.6605		This study
247	25.8		Klaus (1974)
247	28.3		Klaus (1974)
247	25.8		Spötl and Pak (1996)
247	14.8		Orti et al., (2014)	Buntsandstein
247.15	26.7		Spötl and Pak (1996)
247.2	19.3		Thode and Monster (1965)	Watrous Fm
247.2	21		Thode and Monster (1965)	Watrous Fm
247.26	15.2	Anhydrite	Butcher et al. (2012)	Lower Watrous Fm
247.26	10.2	Gypsum	Bojar et al. (2016)	Reichenhall Fm
247.263	19	Anhydrite	Butcher et al. (2012)	Lower Watrous Fm
247.263	15	Anhydrite	Qing et al. (2005)	Lower Watrous Fm
247.263	18	Anhydrite	Qing et al. (2005)	Lower Watrous Fm
247.263	16.9	Anhydrite	Cortecci et al., 1981 (cited in Bernasconi et al., 2017)
247.263	17.2	Gypsum	Cortecci et al., 1981 (cited in Bernasconi et al., 2017)
247.263	17.2	Anhydrite	Bernasconi et al. (2017)
247.263	17.1	Gypsum	Bernasconi et al. (2017)
247.263	17.2	Anhydrite	Bernasconi et al. (2017)
247.263	17.1	Gypsum	Bernasconi et al. (2017)
248.394	27.3	Sulphate	Horacek et al. 2010 (cited in Bernasconi et al., 2017)
248.5	28.11		Marenco et al. (2008)	Moenkopi Formation
249	31.31	Anhydrite	Kovalevych et al. (2002)	Rot Formation
249.2	30.26		Marenco et al. (2008)	Moenkopi Formation
249.3	29.88		Marenco et al. (2008)	Moenkopi Formation
249.4	30.31		Marenco et al. (2008)	Moenkopi Formation
249.623	32	sulphate	Horacek et al. 2010 (cited in Bernasconi et al., 2017)
250.2	27.83		Marenco et al. (2008)	Moenkopi Formation
250.2	26.65		Marenco et al. (2008)	Moenkopi Formation
250.2	25.04		Marenco et al. (2008)	Moenkopi Formation
250.2	27.02		Marenco et al. (2008)	Moenkopi Formation
250.2	26.95		Marenco et al. (2008)	Moenkopi Formation
250.227	26.5	Gypsum	Cortecci et al. 1981 (cited in Bernasconi et al., 2017)
250.227	27.1	Gypsum	Cortecci et al. 1981 (cited in Bernasconi et al., 2017)
250.227	26.9	Gypsum	Cortecci et al. 1981 (cited in Bernasconi et al., 2017)
250.23	27.025	Gypsum	Strehl et al. (1980)
250.763	30.5624	Anhydrite	Insalaco et al., 2006 (cited in Bernasconi et al., 2017)
250.79	28.3	Sulphate	Horacek et al. 2010 (cited in Bernasconi et al., 2017)
250.816	29.5829	Anhydrite	Insalaco et al., 2006 (cited in Bernasconi et al., 2017)
250.85	29	Gypsum	Strehl et al. (1980)
250.924	27.3066	Anhydrite	Insalaco et al., 2006 (cited in Bernasconi et al., 2017)
250.924	26.9889	Anhydrite	Insalaco et al., 2006 (cited in Bernasconi et al., 2017)
250.95	26.7	Gypsum	Strehl et al. (1980)
251	26.4	Gypsum	Bojar et al. (2016)	Werfern strata
251.03	24.7	Gypsum	Strehl et al. (1980)
251.06	24.537	Anhydrite	Insalaco et al., 2006 (cited in Bernasconi et al., 2017)
251.1	26.7	Gypsum	Strehl et al. (1980)
251.222	24.3881	Anhydrite	Insalaco et al., 2006 (cited in Bernasconi et al., 2017)
251.296	22.1118	Anhydrite	Insalaco et al., 2006 (cited in Bernasconi et al., 2017)
251.327	20.1527	Anhydrite	Insalaco et al., 2006 (cited in Bernasconi et al., 2017)
251.351	21.2	Anhydrite nodule	Worden et al., 1997 (cited in Bernasconi et al., 2017)
251.545	17.8764	Anhydrite	Insalaco et al., 2006 (cited in Bernasconi et al., 2017)
251.56	16.2	Sulphate	Horacek et al. 2010 (cited in Bernasconi et al., 2017)
251.56	18.4	Anhydrite nodule	Worden et al., 1997 (cited in Bernasconi et al., 2017)
251.691	15.2	Anhydrite nodule	Worden et al., 1997 (cited in Bernasconi et al., 2017)
251.812	15.7393	Anhydrite	This study
251.82	15.6829	Anhydrite	This study
251.827	16.1804	Anhydrite	This study
251.837	15.4689	Anhydrite	This study
251.839	15.8	Anhydrite nodule	Worden et al., 1997 (cited in Bernasconi et al., 2017)
251.863	14.8	Anhydrite nodule	Worden et al., 1997 (cited in Bernasconi et al., 2017)
251.891	16.2	Anhydrite nodule	Worden et al., 1997 (cited in Bernasconi et al., 2017)
251.91	14.3367	Anhydrite	This study
251.92	11.7	Sulphate	Horacek et al. 2010 (cited in Bernasconi et al., 2017)
251.947	14.9153	Anhydrite	This study
251.961	15	Anhydrite nodule	Worden et al., 1997 (cited in Bernasconi et al., 2017)
252.001	10.781	Anhydrite	This study
252.003	14	Anhydrite nodule	Worden et al., 1997 (cited in Bernasconi et al., 2017)
252.003	13.5	Gypsum	Clemmensen et al. (1985)	Wordie Creek Fm
252.01	8.16064	Anhydrite	Insalaco et al., 2006 (cited in Bernasconi et al., 2017)
252.082	12.8	Sulphate	Horacek et al. 2010 (cited in Bernasconi et al., 2017)
252.092	12.801	Anhydrite	This study
252.23	12.3513	Anhydrite	This study
252.301	11.1356	Anhydrite	This study
252.393	10.9705	Anhydrite	This study
252.589	12.1	Anhydrite nodule	Worden et al., 1997 (cited in Bernasconi et al., 2017)
252.669	9.35195	Anhydrite	Insalaco et al., 2006 (cited in Bernasconi et al., 2017)
252.744	12.162	Anhydrite	This study
253	10.5	Gypsum	Kamschulte et al., 1998	Ohre cycle
253	11.4	Gypsum	Kamschulte et al., 1998	Ohre cycle
253	11.2	Gypsum	Kamschulte et al., 1998	Ohre cycle
253	11.7	Gypsum	Kamschulte et al., 1998	Aller cycle
253	10.5	Gypsum	Kamschulte et al., 1998	Aller cycle
253	10.5	Gypsum	Kamschulte et al., 1998	Aller cycle
253	10.2	Gypsum	Kamschulte et al., 1998	Aller cycle
253	10.7	Gypsum	Kamschulte et al., 1998	Aller cycle
253	10.3	Gypsum	Kamschulte et al., 1998	Aller cycle
253	10.5	Gypsum	Kamschulte et al., 1998	Aller cycle
253	10.1	Gypsum	Kamschulte et al., 1998	Aller cycle
253	10.2	Gypsum	Kamschulte et al., 1998	Aller cycle
253	10.3	Gypsum	Kamschulte et al., 1998	Aller cycle
253	10.9	Gypsum	Kamschulte et al., 1998	Aller cycle
253	11	Gypsum	Kamschulte et al., 1998	Aller cycle
253	10.9	Gypsum	Kamschulte et al., 1998	Aller cycle
253	11.1	Gypsum	Kamschulte et al., 1998	Aller cycle
253	11.1	Gypsum	Kamschulte et al., 1998	Aller cycle
253	11.4	Gypsum	Kamschulte et al., 1998	Aller cycle
253	9.63	Halite	Garcia-Veigas et al. (2011)	Aller cycle
253	9.93	Halite	Garcia-Veigas et al. (2011)	Aller cycle
253	9.19	Halite	Garcia-Veigas et al. (2011)	Aller cycle
253	10.6	Halite	Garcia-Veigas et al. (2011)	Aller cycle
253	9.72	Halite	Garcia-Veigas et al. (2011)	Aller cycle
253	10.97	Halite	Garcia-Veigas et al. (2011)	Aller cycle
253	10.8	Anhydrite	Garcia-Veigas et al. (2011)	Aller cycle
253	10.42	Anhydrite	Kramm and Wedepohl (1991)	Aller cycle
253	10.7	Anhydrite	Kramm and Wedepohl (1991)	Aller cycle
253	9.1	Anhydrite	Holser and Kaplan (1966)	Aller Cycle
253	11.5		Klaus (1974)	Haselgebirge Fm
253	9.6		Klaus (1974)	Haselgebirge Fm
253	10.6		Klaus (1974)	Haselgebirge Fm
253	12.1		Pak and Schauberger (1981)	Haselgebirge Fm
253	10.7		Pak and Schauberger (1981)	Haselgebirge Fm
253	11	Anhydrite	Bojar et al. (2016)	Haselgebirge Fm
253	11.2	Gypsum	Bojar et al. (2016)	Haselgebirge Fm
253	10.9	Anhydrite	Bojar et al. (2016)	Haselgebirge Fm
253	11.6	Gypsum	Bojar et al. (2016)	Haselgebirge Fm
253	14	Gypsum	Bojar et al. (2016)	Haselgebirge Fm
253	13.2	Gypsum	Bojar et al. (2016)	Haselgebirge Fm
253	12.7	Gypsum	Spötl (1988c); cited in Spotl and Pak (1996)	Haselgebirge Fm
253	10.9	Anhydrite	Spötl (1988b); cited in Spötl and Pak (1996)	Haselgebirge Fm
253	11.1	Anhydrite	Spötl (1988b); cited in Spötl and Pak (1996)	Haselgebirge Fm
253	10.8	Anhydrite	Spötl (1988b); cited in Spötl and Pak (1996)	Haselgebirge Fm
253	13.8	Anhydrite	Spötl and Pak (1996)	Haselgebirge Fm
253	12.4	Anhydrite	Spötl and Pak (1996)	Haselgebirge Fm
253	11.2	Gypsum	Spötl and Pak (1996)	Haselgebirge Fm
253	12.7	Gypsum	Spötl and Pak (1996)	Haselgebirge Fm
253	10.9	Gypsum	Spötl and Pak (1996)	Haselgebirge Fm
253	9.8	Anhydrite	Spötl and Pak (1996)	Haselgebirge Fm
253	10.4	Anhydrite	Spötl and Pak (1996)	Haselgebirge Fm
253	11.9	Anhydrite	Spötl and Pak (1996)	Haselgebirge Fm
253	10.9	Anhydrite	Spötl and Pak (1996)	Haselgebirge Fm
253	11	Anhydrite	Spötl (1988c); cited in Spotl and Pak (1996)	Haselgebirge Fm
253	12	Gypsum	Spötl and Pak (1996)	Haselgebirge Fm
253	12.6	Gypsum	Spötl and Pak (1996)	Haselgebirge Fm
253	11.2	Anhydrite	Spötl and Pak (1996)	Haselgebirge Fm
253	10.8	Anhydrite	Spötl and Pak (1996)	Haselgebirge Fm
253	11.6	Gypsum	Spötl and Pak (1996)	Haselgebirge Fm
253	11.1	Gypsum	Spötl and Pak (1996)	Haselgebirge Fm
253	11	Gypsum	Götzinger and Pak (1983); cited in Spötl and Pak (1996)	Haselgebirge Fm
253	11.4	Gypsum	Spötl and Pak (1996)	Haselgebirge Fm
253	11.2	Gypsum	Spötl and Pak (1996)	Haselgebirge Fm
253	11.1	Gypsum	Spötl and Pak (1996)	Haselgebirge Fm
253	11.7	Gypsum	Spötl and Pak (1996)	Haselgebirge Fm
253	11.4	Gypsum	Spötl and Pak (1996)	Haselgebirge Fm
253	11.5	Gypsum	Spötl and Pak (1996)	Haselgebirge Fm
253	11.5	Gypsum	Spötl and Pak (1996)	Haselgebirge Fm
253	10.7	Gypsum	Götzinger and Pak (1983); cited in Spötl and Pak (1996)	Haselgebirge Fm
253	11.2	Gypsum	Spötl and Pak (1996)	Haselgebirge Fm
253	10	Gypsum	Holser and Magaritz (1985)	Bellerophon Fm
253	13.6	Gypsum	Holser and Magaritz (1985)	Bellerophon Fm
253	10	Gypsum	Holser and Magaritz (1985)	Bellerophon Fm
253	10	Gypsum	Holser and Magaritz (1985)	Bellerophon Fm
253	9.1	Anhydrite	Holser and Kaplan (1966)	Aller Cycle
253	11.8		Holser et al. (1984)
253	9.6		Holser et al. (1984)
253	9.7		Holser et al. (1984)
253	9.2		Holser et al. (1984)
253	10.2		Holser et al. (1984)
253	10.1		Holser et al. (1984)
253.05	10.783	Halite	This study
253.061	10.0439	Halite	This study
253.062	10.6463	Halite	This study
253.081	10.9389	Halite	This study
253.081	11.4603	Halite	This study
253.082	10.4476	Halite	This study
253.084	11.0418	Halite	This study
253.111	9.6	Anhydrite nodule	Worden et al., 1997 (cited in Bernasconi et al., 2017)
253.122	9.3	Gypsum	Cortecci et al. 1981 (cited in Bernasconi et al., 2017)
253.122	10.2	Gypsum	Cortecci et al. 1981 (cited in Bernasconi et al., 2017)
253.122	12.1	Gypsum	Cortecci et al. 1981 (cited in Bernasconi et al., 2017)
253.122	13.8	Gypsum	Cortecci et al. 1981 (cited in Bernasconi et al., 2017)
253.122	12	Gypsum	Cortecci et al. 1981 (cited in Bernasconi et al., 2017)
253.122	12.2	Gypsum	Cortecci et al. 1981 (cited in Bernasconi et al., 2017)
253.122	11.7	Gypsum	Cortecci et al. 1981 (cited in Bernasconi et al., 2017)
253.148	9.57161	Halite	This study
253.149	9.99586	Halite	This study
253.153	10.2728	Halite	This study
253.16	9.67023	Halite	This study
253.186	9.96757	Halite	This study
253.234	9.82532	Halite	This study
253.241	10.5382	Halite	This study
253.242	10.4877	Halite	This study
253.285	10.1266	Halite	This study
253.287	8.97899	Halite	This study
253.367	8.86889	Halite	This study
253.368	9.38169	Halite	This study
253.373	8.81011	Halite	This study
253.374	8.43103	Halite	This study
253.376	8.66345	Halite	This study
253.415	8.9047	Halite	This study
253.422	7.51176	Halite	This study
253.422	7.99159	Halite	This study
253.434	11.6393	Halite	This study
253.459	11.7411	Halite	This study
253.477	11.9	Gypsum	Longinelli and Flora 2007 (cited in Bernasconi et al., 2017)
253.477	12	Gypsum	Longinelli and Flora 2007 (cited in Bernasconi et al., 2017)
253.477	12.1	Gypsum	Longinelli and Flora 2007 (cited in Bernasconi et al., 2017)
253.477	11.4	Gypsum	Longinelli and Flora 2007 (cited in Bernasconi et al., 2017)
253.486	9.86452	Halite	This study
253.489	11.4941	Halite	This study
253.498	11.1982	Halite	This study
253.5	11.16	Halite	Garcia-Veigas et al. (2011)	Leine cycle
253.5	9.81	Halite	Garcia-Veigas et al. (2011)	Leine cycle
253.5	10.88	Halite	Garcia-Veigas et al. (2011)	Leine cycle
253.5	10.7	Halite	Garcia-Veigas et al. (2011)	Leine cycle
253.5	11.05	Halite	Garcia-Veigas et al. (2011)	Leine cycle
253.5	10.43	Halite	Garcia-Veigas et al. (2011)	Leine cycle
253.5	9.4	Halite	Garcia-Veigas et al. (2011)	Leine cycle
253.5	10.42	Halite	Garcia-Veigas et al. (2011)	Leine cycle
253.5	10.49	Halite	Garcia-Veigas et al. (2011)	Leine cycle
253.5	11.71	Halite	Garcia-Veigas et al. (2011)	Leine cycle
253.5	9.59	Halite	Garcia-Veigas et al. (2011)	Leine cycle
253.5	10.85	Halite	Garcia-Veigas et al. (2011)	Leine cycle
253.5	11.03	Anhydrite	Garcia-Veigas et al. (2011)	Leine cycle
253.5	11.26	Anhydrite	Garcia-Veigas et al. (2011)	Leine cycle
253.5	11.17	Anhydrite	Garcia-Veigas et al. (2011)	Leine cycle
253.5	11.59	Anhydrite	Garcia-Veigas et al. (2011)	Leine cycle
253.5	10.34	Anhydrite	Garcia-Veigas et al. (2011)	Leine cycle
253.5	10.15	Anhydrite	Garcia-Veigas et al. (2011)	Leine cycle
253.5	11.6	Gypsum	Kamschulte et al., 1998	Leine cycle
253.5	11.7	Gypsum	Kamschulte et al., 1998	Leine cycle
253.5	11.5	Gypsum	Kamschulte et al., 1998	Leine cycle
253.5	11.4	Gypsum	Kamschulte et al., 1998	Leine cycle
253.5	9.7	Gypsum	Kamschulte et al., 1998	Leine cycle
253.5	10	Gypsum	Kamschulte et al., 1998	Leine cycle
253.5	11	Gypsum	Kamschulte et al., 1998	Leine cycle
253.5	11.7	Gypsum	Kamschulte et al., 1998	Leine cycle
253.5	10.8	Gypsum	Kamschulte et al., 1998	Leine cycle
253.5	10.9	Gypsum	Kamschulte et al., 1998	Leine cycle
253.5	11.1	Gypsum	Kamschulte et al., 1998	Leine cycle
253.5	10.4	Gypsum	Kamschulte et al., 1998	Leine cycle
253.5	10.9	Gypsum	Kamschulte et al., 1998	Leine cycle
253.5	10.3	Gypsum	Kamschulte et al., 1998	Leine cycle
253.5	10.2	Gypsum	Kamschulte et al., 1998	Leine cycle
253.5	11.1	Gypsum	Kamschulte et al., 1998	Leine cycle
253.5	11.5	Gypsum	Kamschulte et al., 1998	Leine cycle
253.5	12	Gypsum	Kamschulte et al., 1998	Leine cycle
253.5	11.5	Gypsum	Kamschulte et al., 1998	Leine cycle
253.5	10.4	Gypsum	Kamschulte et al., 1998	Leine cycle
253.5	10.3	Gypsum	Kamschulte et al., 1998	Leine cycle
253.5	10.7	Gypsum	Kamschulte et al., 1998	Leine cycle
253.5	11.2	Gypsum	Kamschulte et al., 1998	Leine cycle
253.5	10.9	Gypsum	Kamschulte et al., 1998	Leine cycle
253.5	11	Gypsum	Kamschulte et al., 1998	Leine cycle
253.5	11.7	Gypsum	Kamschulte et al., 1998	Leine cycle
253.5	10.8	Gypsum	Kamschulte et al., 1998	Leine cycle
253.5	11.4	Gypsum	Kamschulte et al., 1998	Leine cycle
253.5	11.6	Anhydrite	Nielsen and Ricke (1964)	Leine cycle
253.5	11.3	Anhydrite	Nielsen and Ricke (1964)	Leine cycle
253.5	11.5	Gypsum	Nielsen and Ricke (1964)	Leine cycle
253.5	11.5	Anhydrite	Nielsen and Ricke (1964)	Leine cycle
253.5	8.9	Anhydrite	Nielsen and Ricke (1964)	Leine cycle
253.5	11.19	Anhydrite	Kramm and Wedepohl (1991)	Leine cycle
253.5	11.34	Anhydrite	Kramm and Wedepohl (1991)	Leine cycle
253.5	11.53	Anhydrite	Kramm and Wedepohl (1991)	Leine cycle
253.5	11.41	Anhydrite	Kramm and Wedepohl (1991)	Leine cycle
253.5	10.53	Anhydrite	Kramm and Wedepohl (1991)	Leine cycle
253.5	9.7	Anhydrite	Holser and Kaplan (1966)	Leine cycle
253.5	10.5	Anhydrite	Holser and Kaplan (1966)	Leine cycle
253.5	9.4	Anhydrite	Holser and Kaplan (1966)	Leine cycle
253.5	10.4	Anhydrite	Holser and Kaplan (1966)	Leine cycle
253.5	10	Anhydrite	Holser and Kaplan (1966)	Leine cycle
253.5	10.3	Anhydrite	Holser and Kaplan (1966)	Leine cycle
253.5	11.1	Anhydrite	Holser and Kaplan (1966)	Leine cycle
253.5	12.4	Anhydrite	Holser and Kaplan (1966)	Leine cycle
253.5	11	Anhydrite	Holser and Kaplan (1966)	Leine cycle
253.5	11.2	Anhydrite	Holser and Kaplan (1966)	Leine cycle
253.5	11.3	Anhydrite	Holser and Kaplan (1966)	Leine cycle
253.5	10.8	Anhydrite	Holser and Kaplan (1966)	Leine cycle
253.5	10.7	Anhydrite	Holser and Kaplan (1966)	Leine cycle
253.5	10.5	Anhydrite	Holser and Kaplan (1966)	Leine cycle
253.5	10.6	Gypsum	Holser and Kaplan (1966)	Leine cycle
253.5	10.7	Gypsum	Holser and Kaplan (1966)	Leine cycle
253.5	9.6	Anhydrite	Holser and Kaplan (1966)	Leine cycle
253.5	8.3	Anhydrite	Holser and Kaplan (1966)	Leine cycle
253.5	10.7	Kieserite	Holser and Kaplan (1966)	Leine cycle
253.5	10.5	Kieserite	Holser and Kaplan (1966)	Leine cycle
253.5	10.4	Gypsum	Bojar et al. (2016)
253.5	10.3	Polyhalite	Bojar et al. (2016)
253.5	10	Polyhalite	Bojar et al. (2019)
253.5	11.6	Polyhalite	Bojar et al. (2019)
253.5	13.1	Polyhalite	Bojar et al. (2019)
253.5	13.2	Anhydrite	Bojar et al. (2016)
253.5	12.7	Gypsum	Bojar et al. (2016)
253.5	11.5	Polyhalite	Bojar et al. (2016)
253.5	11.2	Polyhalite	Bojar et al. (2019)
253.5	10.3	Polyhalite	Bojar et al. (2019)
253.51	10.631	Halite	This study
253.512	11.4619	Halite	This study
253.513	10.9308	Halite	This study
253.514	11.03	Halite	This study
253.522	12.0221	Halite	This study
253.527	11.456	Halite	This study
253.538	13.5895	Halite	This study
253.539	13.0608	Halite	This study
253.544	14.2492	Halite	This study
253.549	10.4541	Halite	This study
253.559	9.1313	Halite	This study
253.561	9.7652	Halite	This study
253.562	10.6566	Anhydrite	Insalaco et al., 2006 (cited in Bernasconi et al., 2017)
253.565	7.9867	Halite	This study
253.577	8.93559	Halite	This study
253.58	8.84394	Halite	This study
253.591	9.61147	Halite	This study
253.591	9.56511	Halite	This study
253.593	7.9361	Halite	This study
253.596	9.12808	Halite	This study
253.608	10.9732	Halite	This study
253.61	10.4522	Halite	This study
253.612	10.2107	Halite	This study
253.641	10.9801	Halite	This study
253.65	9.85706	Halite	This study
253.653	8.54339	Halite	This study
253.653	8.32009	Halite	This study
253.655	8.9149	Halite	This study
253.66	9.33913	Halite	This study
253.661	9.55214	Halite	This study
253.675	8.69664	Halite	This study
253.678	8.49537	Halite	This study
253.684	7.65659	Halite	This study
253.687	8.56033	Halite	This study
253.691	7.85654	Halite	This study
253.699	8.70997	Halite	This study
253.703	7.90427	Halite	This study
253.709	9.67848	Halite	This study
253.716	10.7381	Halite	This study
253.723	10.46	Halite	This study
253.723	12.8569	Halite	This study
253.733	11.2679	Halite	This study
253.737	11.2128	Halite	This study
253.742	11.5936	Halite	This study
253.75	11.5197	Halite	This study
253.751	11.0206	Halite	This study
253.756	10.7374	Halite	This study
253.765	10.0789	Halite	This study
253.766	10.6683	Halite	This study
253.769	10.2877	Halite	This study
253.771	11.1896	Halite	This study
253.784	11.8696	Halite	This study
253.786	9.19931	Halite	This study
253.792	7.93403	Halite	This study
253.798	7.41426	Halite	This study
253.804	7.47238	Halite	This study
253.809	7.03514	Halite	This study
253.814	7.12253	Halite	This study
253.822	8.15019	Halite	This study
253.839	8.89233	Halite	This study
253.842	10.0567	Halite	This study
253.844	10.245	Halite	This study
253.847	9.42021	Halite	This study
253.857	9.77518	Halite	This study
253.859	10.0184	Halite	This study
253.861	9.55586	Halite	This study
253.873	9.39755	Halite	This study
253.889	9.95476	Halite	This study
253.893	10.1432	Halite	This study
253.895	9.96989	Halite	This study
253.897	10.1364	Halite	This study
253.903	10.1025	Halite	This study
253.912	9.8096	Halite	This study
253.916	10.9044	Halite	This study
253.932	10.6296	Halite	This study
253.942	10.0848	Halite	This study
253.943	11.1302	Halite	This study
253.944	10.7619	Halite	This study
253.944	11.1522	Halite	This study
253.947	10.8746	Halite	This study
253.949	10.6202	Halite	This study
253.952	10.1963	Halite	This study
253.954	10.3356	Halite	This study
253.957	10.488	Halite	This study
253.959	10.4171	Halite	This study
253.96	10.0907	Halite	This study
253.962	10.6841	Halite	This study
253.963	11.0097	Halite	This study
253.971	10.0567	Halite	This study
253.974	9.38787	Halite	This study
253.974	9.72066	Halite	This study
253.975	9.66455	Halite	This study
253.975	9.24822	Halite	This study
253.976	8.91371	Halite	This study
253.977	9.23992	Halite	This study
253.978	8.90731	Halite	This study
253.978	8.49649	Halite	This study
253.979	9.98739	Halite	This study
253.981	10.6566	Anhydrite	Insalaco et al., 2006 (cited in Bernasconi et al., 2017)
253.984	8.4032	Halite	This study
253.986	9.03531	Halite	This study
253.987	8.99758	Halite	This study
253.988	9.09056	Halite	This study
253.989	8.96043	Halite	This study
253.99	9.0361	Halite	This study
253.99	9.0948	Halite	This study
253.991	9.31155	Halite	This study
253.992	9.38369	Halite	This study
253.995	9.38373	Halite	This study
253.996	8.8631	Halite	This study
253.998	9.39125	Halite	This study
253.998	9.22148	Halite	This study
253.999	9.4651	Halite	This study
254	9.36465	Halite	This study
254	10.8		Solomon et al. (1971)
254	9	Anhydrite	Holser and Kaplan (1966)	Salado Fm
254	9	Anhydrite	Holser and Kaplan (1966)	Salado Fm
254	10.7	Anhydrite	Holser and Kaplan (1966)	Salado Fm
254	11.1	Polyhalite	Holser and Kaplan (1966)	Salado Fm
254	9.4	Polyhalite	Holser and Kaplan (1966)	Salado Fm
254	9.7	Polyhalite	Holser and Kaplan (1966)	Salado Fm
254.396	10.6566	Anhydrite	Insalaco et al., 2006 (cited in Bernasconi et al., 2017)
254.5	9.65	Halite	Garcia-Veigas et al. (2011)	Strassfurt cycle
254.5	9.74	Halite	Garcia-Veigas et al. (2011)	Strassfurt cycle
254.5	10.07	Halite	Garcia-Veigas et al. (2011)	Strassfurt cycle
254.5	9.79	Halite	Garcia-Veigas et al. (2011)	Strassfurt cycle
254.5	8.84	Halite	Garcia-Veigas et al. (2011)	Strassfurt cycle
254.5	9.67	Halite	Garcia-Veigas et al. (2011)	Strassfurt cycle
254.5	9.94	Halite	Garcia-Veigas et al. (2011)	Strassfurt cycle
254.5	9.66	Halite	Garcia-Veigas et al. (2011)	Strassfurt cycle
254.5	11.33	Halite	Garcia-Veigas et al. (2011)	Strassfurt cycle
254.5	9.22	Halite	Garcia-Veigas et al. (2011)	Strassfurt cycle
254.5	9.42	Halite	Garcia-Veigas et al. (2011)	Strassfurt cycle
254.5	9.42	Halite	Garcia-Veigas et al. (2011)	Strassfurt cycle
254.5	9.01	Halite	Garcia-Veigas et al. (2011)	Strassfurt cycle
254.5	9.11	Halite	Garcia-Veigas et al. (2011)	Strassfurt cycle
254.5	10.47	Anhydrite	Garcia-Veigas et al. (2011)	Strassfurt cycle
254.5	10.66	Anhydrite	Garcia-Veigas et al. (2011)	Strassfurt cycle
254.5	10.94	Anhydrite	Garcia-Veigas et al. (2011)	Strassfurt cycle
254.5	10.66	Anhydrite	Garcia-Veigas et al. (2011)	Strassfurt cycle
254.5	10.54	Anhydrite	Garcia-Veigas et al. (2011)	Strassfurt cycle
254.5	10.5	Gypsum	Kamschulte et al., 1998	Strassfurt cycle
254.5	10.5	Gypsum	Kamschulte et al., 1998	Strassfurt cycle
254.5	11.2	Gypsum	Kamschulte et al., 1998	Strassfurt cycle
254.5	11.6	Gypsum	Kamschulte et al., 1998	Strassfurt cycle
254.5	10.9	Gypsum	Kamschulte et al., 1998	Strassfurt cycle
254.5	9.8	Gypsum	Kamschulte et al., 1998	Strassfurt cycle
254.5	9.63	Anhydrite	Peryt et al. (2010)	Strassfurt cycle
254.5	10.17	Anhydrite	Peryt et al. (2010)	Strassfurt cycle
254.5	10.7	Anhydrite	Peryt et al. (2010)	Strassfurt cycle
254.5	10.71	Anhydrite	Peryt et al. (2010)	Strassfurt cycle
254.5	10.82	Anhydrite	Peryt et al. (2010)	Strassfurt cycle
254.5	11.05	Anhydrite	Peryt et al. (2010)	Strassfurt cycle
254.5	11.06	Anhydrite	Peryt et al. (2010)	Strassfurt cycle
254.5	11.35	Anhydrite	Peryt et al. (2010)	Strassfurt cycle
254.5	11.49	Anhydrite	Peryt et al. (2010)	Strassfurt cycle
254.5	11.59	Anhydrite	Peryt et al. (2010)	Strassfurt cycle
254.5	9.2	Anhydrite	Nielsen and Ricke (1964)	Strassfurt cycle
254.5	9.6	Anhydrite	Nielsen and Ricke (1964)	Strassfurt cycle
254.5	9.2	Anhydrite	Nielsen and Ricke (1964)	Strassfurt cycle
254.5	9.1	Anhydrite	Nielsen and Ricke (1964)	Strassfurt cycle
254.5	9.9	Anhydrite	Nielsen and Ricke (1964)	Strassfurt cycle
254.5	8.6	Anhydrite	Nielsen and Ricke (1964)	Strassfurt cycle
254.5	10.4	Anhydrite	Nielsen and Ricke (1964)	Strassfurt cycle
254.5	9.8	Anhydrite	Nielsen and Ricke (1964)	Strassfurt cycle
254.5	9.2	Anhydrite	Nielsen and Ricke (1964)	Strassfurt cycle
254.5	9.4	Anhydrite	Nielsen and Ricke (1964)	Strassfurt cycle
254.5	11.3	Anhydrite	Nielsen and Ricke (1964)	Strassfurt cycle
254.5	11.8	Anhydrite	Nielsen and Ricke (1964)	Strassfurt cycle
254.5	11.5	Anhydrite	Nielsen and Ricke (1964)	Strassfurt cycle
254.5	11.3	Anhydrite	Nielsen and Ricke (1964)	Strassfurt cycle
254.5	10.5	Anhydrite	Nielsen and Ricke (1964)	Strassfurt cycle
254.5	11.44	Anhydrite	Kramm and Wedepohl (1991)	Strassfurt cycle
254.5	9.1	Langbeinite	Holser and Kaplan (1966)	Strassfurt cycle
254.5	9.4	Leonite	Holser and Kaplan (1966)	Strassfurt cycle
254.5	10.8	Kainite	Holser and Kaplan (1966)	Strassfurt cycle
254.5	10.8	Anhydrite	Holser and Kaplan (1966)	Strassfurt cycle
254.5	10.1	Anhydrite	Holser and Kaplan (1966)	Strassfurt cycle
254.5	10	Anhydrite	Holser and Kaplan (1966)	Strassfurt cycle
254.5	9.7	Anhydrite	Lepetit et al. (2019)	z2 (Strassfurt cycle)
254.5	11.9	Anhydrite	Lepetit et al. (2019)	z2 (Strassfurt cycle)
254.917	11.5	Anhydrite nodule	Worden et al., 1997 (cited in Bernasconi et al., 2017)
254.973	11.5634	Anhydrite	Insalaco et al., 2006 (cited in Bernasconi et al., 2017)
255	10.4		Solomon et al. (1971)
255	12.2	Gypsum	Clemmensen et al. (1985)	Foldvik Creek Group
255	11.6	Gypsum	Clemmensen et al. (1985)	Foldvik Creek Group
255	9.3	Gypsum	Clemmensen et al. (1985)	Foldvik Creek Group
255	9.1	Gypsum	Clemmensen et al. (1985)	Foldvik Creek Group
255	11.4		Spötl and Pak (1996)
255	11.3		Spötl and Pak (1996)
255	9.6		Thode and Monster (1965)
255	12		Thode and Monster (1965)
255	10.9	Gypsum	Cortecci et al. 1981 (cited in Bernasconi et al., 2017)
255.03	11.2324	Anhydrite	Insalaco et al., 2006 (cited in Bernasconi et al., 2017)
255.24	10.9081	Anhydrite	Insalaco et al., 2006 (cited in Bernasconi et al., 2017)
255.5	10.26	Halite	Garcia-Veigas et al. (2011)	Werra cycle
255.5	10.13	Halite	Garcia-Veigas et al. (2011)	Werra cycle
255.5	11.27	Halite	Garcia-Veigas et al. (2011)	Werra cycle
255.5	10.97	Anhydrite	Garcia-Veigas et al. (2011)	Werra cycle
255.5	11.59	Anhydrite	Garcia-Veigas et al. (2011)	Werra cycle
255.5	10.98	Anhydrite	Garcia-Veigas et al. (2011)	Werra cycle
255.5	11.52	Anhydrite	Garcia-Veigas et al. (2011)	Werra cycle
255.5	10.79	Anhydrite	Garcia-Veigas et al. (2011)	Werra cycle
255.5	11.03	Anhydrite	Garcia-Veigas et al. (2011)	Werra cycle
255.5	11.96	Anhydrite	Garcia-Veigas et al. (2011)	Werra cycle
255.5	10.96	Anhydrite	Garcia-Veigas et al. (2011)	Werra cycle
255.5	11.23	Anhydrite	Garcia-Veigas et al. (2011)	Werra cycle
255.5	11	Anhydrite	Garcia-Veigas et al. (2011)	Werra cycle
255.5	11.35	Anhydrite	Garcia-Veigas et al. (2011)	Werra cycle
255.5	11.75	Anhydrite	Garcia-Veigas et al. (2011)	Werra cycle
255.5	11.07	Halite	Garcia-Veigas et al. (2011)	Werra cycle
255.5	11.08	Halite	Garcia-Veigas et al. (2011)	Werra cycle
255.5	10.93	Halite	Garcia-Veigas et al. (2011)	Werra cycle
255.5	10.99	Halite	Garcia-Veigas et al. (2011)	Werra cycle
255.5	10.92	Halite	Garcia-Veigas et al. (2011)	Werra cycle
255.5	10.93	Halite	Garcia-Veigas et al. (2011)	Werra cycle
255.5	10.78	Halite	Garcia-Veigas et al. (2011)	Werra cycle
255.5	10.87	Halite	Garcia-Veigas et al. (2011)	Werra cycle
255.5	10.53	Halite	Garcia-Veigas et al. (2011)	Werra cycle
255.5	10.99	Halite	Garcia-Veigas et al. (2011)	Werra cycle
255.5	11.38	Halite	Garcia-Veigas et al. (2011)	Werra cycle
255.5	10.66	Halite	Garcia-Veigas et al. (2011)	Werra cycle
255.5	11.27	Anhydrite	Garcia-Veigas et al. (2011)	Werra cycle
255.5	11.15	Anhydrite	Garcia-Veigas et al. (2011)	Werra cycle
255.5	11.15	Anhydrite	Garcia-Veigas et al. (2011)	Werra cycle
255.5	10.8	Anhydrite	Garcia-Veigas et al. (2011)	Werra cycle
255.5	11.33	Anhydrite	Garcia-Veigas et al. (2011)	Werra cycle
255.5	11.48	Anhydrite	Garcia-Veigas et al. (2011)	Werra cycle
255.5	10.77	Anhydrite	Garcia-Veigas et al. (2011)	Werra cycle
255.5	11	Gypsum	Kamschulte et al., 1998	Werra cycle
255.5	10.7	Gypsum	Kamschulte et al., 1998	Werra cycle
255.5	12.6	Gypsum	Kamschulte et al., 1998	Werra cycle
255.5	11.6	Gypsum	Kamschulte et al., 1998	Werra cycle
255.5	11	Gypsum	Kamschulte et al., 1998	Werra cycle
255.5	11.4	Gypsum	Kamschulte et al., 1998	Werra cycle
255.5	10.15	Anhydrite	Peryt et al. (2010)	Werra cycle
255.5	10.33	Anhydrite	Peryt et al. (2010)	Werra cycle
255.5	10.65	Anhydrite	Peryt et al. (2010)	Werra cycle
255.5	10.89	Anhydrite	Peryt et al. (2010)	Werra cycle
255.5	10.92	Anhydrite	Peryt et al. (2010)	Werra cycle
255.5	11.1	Anhydrite	Peryt et al. (2010)	Werra cycle
255.5	11.21	Anhydrite	Peryt et al. (2010)	Werra cycle
255.5	11.22	Anhydrite	Peryt et al. (2010)	Werra cycle
255.5	11.32	Anhydrite	Peryt et al. (2010)	Werra cycle
255.5	11.33	Anhydrite	Peryt et al. (2010)	Werra cycle
255.5	11.34	Anhydrite	Peryt et al. (2010)	Werra cycle
255.5	11.35	Anhydrite	Peryt et al. (2010)	Werra cycle
255.5	11.38	Anhydrite	Peryt et al. (2010)	Werra cycle
255.5	11.38	Anhydrite	Peryt et al. (2010)	Werra cycle
255.5	11.39	Anhydrite	Peryt et al. (2010)	Werra cycle
255.5	11.41	Anhydrite	Peryt et al. (2010)	Werra cycle
255.5	11.47	Anhydrite	Peryt et al. (2010)	Werra cycle
255.5	11.48	Anhydrite	Peryt et al. (2010)	Werra cycle
255.5	11.51	Anhydrite	Peryt et al. (2010)	Werra cycle
255.5	11.51	Anhydrite	Peryt et al. (2010)	Werra cycle
255.5	11.54	Anhydrite	Peryt et al. (2010)	Werra cycle
255.5	11.6	Anhydrite	Peryt et al. (2010)	Werra cycle
255.5	11.62	Anhydrite	Peryt et al. (2010)	Werra cycle
255.5	11.63	Anhydrite	Peryt et al. (2010)	Werra cycle
255.5	11.64	Anhydrite	Peryt et al. (2010)	Werra cycle
255.5	11.67	Anhydrite	Peryt et al. (2010)	Werra cycle
255.5	11.68	Anhydrite	Peryt et al. (2010)	Werra cycle
255.5	11.75	Anhydrite	Peryt et al. (2010)	Werra cycle
255.5	11.8	Anhydrite	Peryt et al. (2010)	Werra cycle
255.5	11.83	Anhydrite	Peryt et al. (2010)	Werra cycle
255.5	11.83	Anhydrite	Peryt et al. (2010)	Werra cycle
255.5	11.87	Anhydrite	Peryt et al. (2010)	Werra cycle
255.5	11.9	Anhydrite	Peryt et al. (2010)	Werra cycle
255.5	11.94	Anhydrite	Peryt et al. (2010)	Werra cycle
255.5	11.95	Anhydrite	Peryt et al. (2010)	Werra cycle
255.5	12	Anhydrite	Peryt et al. (2010)	Werra cycle
255.5	12.08	Anhydrite	Peryt et al. (2010)	Werra cycle
255.5	12.14	Anhydrite	Peryt et al. (2010)	Werra cycle
255.5	12.18	Anhydrite	Peryt et al. (2010)	Werra cycle
255.5	12.2	Anhydrite	Peryt et al. (2010)	Werra cycle
255.5	12.51	Anhydrite	Peryt et al. (2010)	Werra cycle
255.5	12.6	Anhydrite	Peryt et al. (2010)	Werra cycle
255.5	12.1	Anhydrite	Nielsen and Ricke (1964)	Werra cycle
255.5	12.1	Anhydrite	Nielsen and Ricke (1964)	Werra cycle
255.5	11.5	Anhydrite	Nielsen and Ricke (1964)	Werra cycle
255.5	11	Gypsum	Nielsen and Ricke (1964)	Werra cycle
255.5	11.3	Anhydrite	Nielsen and Ricke (1964)	Werra cycle
255.5	10.5	Anhydrite	Nielsen and Ricke (1964)	Werra cycle
255.5	10.6	Anhydrite	Nielsen and Ricke (1964)	Werra cycle
255.5	11.4	Gypsum	Nielsen and Ricke (1964)	Werra cycle
255.5	11.5	Gypsum	Nielsen and Ricke (1964)	Werra cycle
255.5	11.3	Anhydrite	Nielsen and Ricke (1964)	Werra cycle
255.5	11.6	Anhydrite	Nielsen and Ricke (1964)	Werra cycle
255.5	11.5	Anhydrite	Nielsen and Ricke (1964)	Werra cycle
255.5	11.6	Anhydrite	Nielsen and Ricke (1964)	Werra cycle
255.5	11.7	Anhydrite	Nielsen and Ricke (1964)	Werra cycle
255.5	11.6	Anhydrite	Nielsen and Ricke (1964)	Werra cycle
255.5	11.9	Anhydrite	Nielsen and Ricke (1964)	Werra cycle
255.5	11.8	Anhydrite	Nielsen and Ricke (1964)	Werra cycle
255.5	11.6	Anhydrite	Nielsen and Ricke (1964)	Werra cycle
255.5	11.8	Gypsum	Nielsen and Ricke (1964)	Werra cycle
255.5	11.7	Gypsum	Nielsen and Ricke (1964)	Werra cycle
255.5	12.4	Gypsum	Nielsen and Ricke (1964)	Werra cycle
255.5	11.5	Anhydrite	Nielsen and Ricke (1964)	Werra cycle
255.5	11.7	Anhydrite	Nielsen and Ricke (1964)	Werra cycle
255.5	11.06	Anhydrite	Kramm and Wedepohl (1991)	Werra cycle
255.5	9	Kieserite	Holser and Kaplan (1966)	Werra cycle
255.5	9.2	Kainite	Holser and Kaplan (1966)	Werra cycle
255.5	10.1	Polyhalite	Holser and Kaplan (1966)	Werra cycle
255.5	9.4	Polyhalite	Holser and Kaplan (1966)	Werra cycle
255.5	9.6	Polyhalite	Holser and Kaplan (1966)	Werra cycle
255.5	10.6	Polyhalite	Holser and Kaplan (1966)	Werra cycle
255.5	10.2	Polyhalite	Holser and Kaplan (1966)	Werra cycle
255.5	9.5	Anhydrite	Hryniv and Peryt (2003)	Werra cycle
255.5	9.9	Anhydrite	Hryniv and Peryt (2003)	Werra cycle
255.5	11.1	Anhydrite	Lepetit et al. (2019)	z1 (werra cycle)
255.5	10.8	Anhydrite	Lepetit et al. (2019)	z1 (werra cycle)
256	11.3		Solomon et al. (1971)
256	9		Solomon et al. (1971)
256	9.7		Solomon et al. (1971)
256	10.64	Anhydrite nodule	Balderer et al. (1991) (cited in Crockford et al., 2019)
257	11	Anhydrite	Claypool et al., 1980 (cited in Crockford et al., 2019)
257	13.1	Anhydrite	Claypool et al., 1980 (cited in Crockford et al., 2019)
257	11.5	Anhydrite	Claypool et al., 1980 (cited in Crockford et al., 2019)
257	12.2	Anhydrite	Claypool et al., 1980 (cited in Crockford et al., 2019)
257	12.7	Anhydrite	Claypool et al., 1980 (cited in Crockford et al., 2019)
257	13.4	Anhydrite	Claypool et al., 1980 (cited in Crockford et al., 2019)
257	9.5		Yeremenko and Pankina (1972)
257	11.6		Yeremenko and Pankina (1972)
257	9.8		Yeremenko and Pankina (1972)
257	13.4		Yeremenko and Pankina (1972)
258.5	11.2	Anhydrite	Holser and Kaplan (1966)
258.5	10.8	Anhydrite	Holser and Kaplan (1966)
258.5	10.1	Anhydrite	Holser and Kaplan (1966)
258.5	10.3	Anhydrite	Holser and Kaplan (1966)
258.5	10.6	Anhydrite	Holser and Kaplan (1966)
259	10.9	Anhydrite	Leslie et al. (1997)
259	11.1	Anhydrite	Leslie et al. (1997)
259	11	Anhydrite	Leslie et al. (1997)
259	11.1	Anhydrite	Leslie et al. (1997)
259	11.1	Anhydrite	Leslie et al. (1997)
259	11.5	Anhydrite	Leslie et al. (1997)
259.5	10.1		Hovorka et al. (1993)
260	10.2	Gypsum	Sakai et al., 1972 (cited in Crockford et al., 2019)
260	10.9	Gypsum	Sakai et al., 1972 (cited in Crockford et al., 2019)
260	10.3	Gypsum	Sakai et al., 1972 (cited in Crockford et al., 2019)
260.5	11.5421		Hovorka et al. (1993)
260.5	9.54898		Hovorka et al. (1993)
260.8	10.8702		Hovorka et al. (1993)
261.5	10.2	Gypsum	Stemmerik et al. (1988)	Karstryggen Fm
261.5	10.4	Gypsum	Stemmerik et al. (1988)	Karstryggen Fm
261.5	10.3	Gypsum	Stemmerik et al. (1988)	Karstryggen Fm
261.5	10.3	Gypsum	Stemmerik et al. (1988)	Karstryggen Fm
261.5	11.7	Gypsum	Stemmerik et al. (1988)	Karstryggen Fm
261.5	11.6	Gypsum	Stemmerik et al. (1988)	Karstryggen Fm
263	11.4	Gypsum	Stemmerik and Piasecki (2004)	Rode Ø Conglomerate
263	11.9	Gypsum	Stemmerik and Piasecki (2004)	Rode Ø Conglomerate
263	10.0729		Hovorka et al. (1993)
263	8.94533		Hovorka et al. (1993)
263	8.62642		Hovorka et al. (1993)
263	9.7426		Hovorka et al. (1993)
263	10.4601		Hovorka et al. (1993)
264	9.7426		Hovorka et al. (1993)
264	9.81093		Hovorka et al. (1993)
264	9.75399		Hovorka et al. (1993)
264	8.50114		Hovorka et al. (1993)
264	9.81093		Hovorka et al. (1993)
264	9.02506		Hovorka et al. (1993)
264	11.1777		Hovorka et al. (1993)
265	8.9		Sarg (1981)	Seven Rivers Formation
265	8.8		Sarg (1981)	Seven Rivers Formation
265	10.4		Sarg (1981)	Seven Rivers Formation
265	8.9		Sarg (1981)	Seven Rivers Formation
265	8.7		Sarg (1981)	Seven Rivers Formation
265	9.9		Sarg (1981)	Seven Rivers Formation
265	10.6		Thode and Monster (1965)
265	13		Thode and Monster (1965)
266	12.1002		Hovorka et al. (1993)
266	11.3941		Hovorka et al. (1993)
266	11.1321		Hovorka et al. (1993)
266	10.3007		Hovorka et al. (1993)
266	11.6788		Hovorka et al. (1993)
266	11.656		Hovorka et al. (1993)
266	11.2688		Hovorka et al. (1993)
266	11.4966		Hovorka et al. (1993)
267	11.5194		Hovorka et al. (1993)
268	11.1891		Hovorka et al. (1993)
268	11.8383		Hovorka et al. (1993)
268	10.3121		Hovorka et al. (1993)
268	11.5194		Hovorka et al. (1993)
269	11.098		Hovorka et al. (1993)
269	9.89066		Hovorka et al. (1993)
269	9.99317		Hovorka et al. (1993)
269	11.4738		Hovorka et al. (1993)
269	11.9977		Hovorka et al. (1993)
271	9.9	Gypsum	Ault and Kulp (1959)
271	11.7	Gypsum	Ault and Kulp (1959)
271	13.2	Anhydrite	Posey and Fisher (1989)	Wolfcamp-Wichita evporites
271.5	13.2	Anhydrite	Posey and Fisher (1989)	Wolfcamp-Wichita evporites
271.889	13.2	Anhydrite	Posey and Fisher (1989)	Wolfcamp-Wichita evporites
272	11.3	Gypsum	Ault and Kulp (1959)
272	12.2	Gypsum	Ault and Kulp (1959)
272	13.2	Anhydrite	Posey and Fisher (1989)	Wolfcamp-Wichita evporites
272	13.6	Anhydrite	Posey and Fisher (1989)	Wolfcamp-Wichita evporites
272.061	12.4	Anhydrite	Posey and Fisher (1989)	Wolfcamp-Wichita evporites
272.26	11.1	Anhydrite	Posey and Fisher (1989)	Wolfcamp-Wichita evporites
272.272	13.3	Anhydrite	Posey and Fisher (1989)	Wolfcamp-Wichita evporites
272.3	11.7	Gypsum	Denison et al. (1998)	Blaine Fm
272.359	13.5	Anhydrite	Posey and Fisher (1989)	Wolfcamp-Wichita evporites
272.434	11.1	Anhydrite	Posey and Fisher (1989)	Wolfcamp-Wichita evporites
272.453	12.9	Anhydrite	Posey and Fisher (1989)	Wolfcamp-Wichita evporites
272.481	13.3	Anhydrite	Posey and Fisher (1989)	Wolfcamp-Wichita evporites
272.496	13.5	Anhydrite	Posey and Fisher (1989)	Wolfcamp-Wichita evporites
272.503	6	Anhydrite	Posey and Fisher (1989)	Wolfcamp-Wichita evporites
272.517	13.3	Anhydrite	Posey and Fisher (1989)	Wolfcamp-Wichita evporites
272.546	13.2	Anhydrite	Posey and Fisher (1989)	Wolfcamp-Wichita evporites
272.562	13.4	Anhydrite	Posey and Fisher (1989)	Wolfcamp-Wichita evporites
272.564	13.3	Anhydrite	Posey and Fisher (1989)	Wolfcamp-Wichita evporites
272.618	11.8	Anhydrite	Posey and Fisher (1989)	Wolfcamp-Wichita evporites
272.626	13.3	Anhydrite	Posey and Fisher (1989)	Wolfcamp-Wichita evporites
272.646	13.7	Anhydrite	Posey and Fisher (1989)	Wolfcamp-Wichita evporites
272.666	13.9	Anhydrite	Posey and Fisher (1989)	Wolfcamp-Wichita evporites
272.716	13.1	Anhydrite	Posey and Fisher (1989)	Wolfcamp-Wichita evporites
272.734	10.4	Anhydrite	Posey and Fisher (1989)	Wolfcamp-Wichita evporites
272.771	14.8	Anhydrite	Posey and Fisher (1989)	Wolfcamp-Wichita evporites
272.836	13.6	Anhydrite	Posey and Fisher (1989)	Wolfcamp-Wichita evporites
272.848	13.4	Anhydrite	Posey and Fisher (1989)	Wolfcamp-Wichita evporites
272.852	13.3	Anhydrite	Posey and Fisher (1989)	Wolfcamp-Wichita evporites
272.902	14.1	Anhydrite	Posey and Fisher (1989)	Wolfcamp-Wichita evporites
272.916	13.6	Anhydrite	Posey and Fisher (1989)	Wolfcamp-Wichita evporites
272.94	13.9	Anhydrite	Posey and Fisher (1989)	Wolfcamp-Wichita evporites
272.954	14.2	Anhydrite	Posey and Fisher (1989)	Wolfcamp-Wichita evporites
273	13.1	Gypsum	Ault and Kulp (1959)
273	14.1	Anhydrite	Vredenburgh and Cheney (1971)	Phosphoria Fm
273	12.1	Anhydrite	Vredenburgh and Cheney (1971)	Phosphoria Fm
273	11.3	Gypsum	Vredenburgh and Cheney (1971)	Phosphoria Fm
273	9.7	Gypsum	Vredenburgh and Cheney (1971)	Phosphoria Fm
273	12.5	Anhydrite	Vredenburgh and Cheney (1971)	Phosphoria Fm
273	10.8	Anhydrite	Vredenburgh and Cheney (1971)	Phosphoria Fm
273.033	13.4	Anhydrite	Posey and Fisher (1989)	Wolfcamp-Wichita evporites
273.137	14.2	Anhydrite	Posey and Fisher (1989)	Wolfcamp-Wichita evporites
273.184	15.6	Anhydrite	Posey and Fisher (1989)	Wolfcamp-Wichita evporites
273.187	14.5	Anhydrite	Posey and Fisher (1989)	Wolfcamp-Wichita evporites
273.292	13.4	Anhydrite	Posey and Fisher (1989)	Wolfcamp-Wichita evporites
273.328	12.8	Anhydrite	Posey and Fisher (1989)	Wolfcamp-Wichita evporites
273.331	13.8	Anhydrite	Posey and Fisher (1989)	Wolfcamp-Wichita evporites
273.338	11	Anhydrite	Posey and Fisher (1989)	Wolfcamp-Wichita evporites
273.351	15.4	Anhydrite	Posey and Fisher (1989)	Wolfcamp-Wichita evporites
273.424	13.9	Anhydrite	Posey and Fisher (1989)	Wolfcamp-Wichita evporites
273.637	13.9	Anhydrite	Posey and Fisher (1989)	Wolfcamp-Wichita evporites
273.672	12.8	Anhydrite	Posey and Fisher (1989)	Wolfcamp-Wichita evporites
273.716	14.9	Anhydrite	Posey and Fisher (1989)	Wolfcamp-Wichita evporites
273.785	12.3	Anhydrite	Posey and Fisher (1989)	Wolfcamp-Wichita evporites
273.798	13	Anhydrite	Posey and Fisher (1989)	Wolfcamp-Wichita evporites
273.798	15.2	Anhydrite	Posey and Fisher (1989)	Wolfcamp-Wichita evporites
273.844	14.2	Anhydrite	Posey and Fisher (1989)	Wolfcamp-Wichita evporites
273.88	12.5	Anhydrite	Posey and Fisher (1989)	Wolfcamp-Wichita evporites
273.892	14.2	Anhydrite	Posey and Fisher (1989)	Wolfcamp-Wichita evporites
273.936	12.4	Anhydrite	Posey and Fisher (1989)	Wolfcamp-Wichita evporites
274	12.5	Anhydrite	Posey and Fisher (1989)	Wolfcamp-Wichita evporites
274	15	Anhydrite	Posey and Fisher (1989)	Wolfcamp-Wichita evporites
274	14.9	Anhydrite	Posey and Fisher (1989)	Wolfcamp-Wichita evporites
274.05	14.9	Anhydrite	Posey and Fisher (1989)	Wolfcamp-Wichita evporites
274.789	15.3	Anhydrite	Posey and Fisher (1989)	Wolfcamp-Wichita evporites
274.977	15.1	Anhydrite	Posey and Fisher (1989)	Wolfcamp-Wichita evporites
275	16.6	Anhydrite	Posey and Fisher (1989)	Wolfcamp-Wichita evporites
275	12.6	Gypsum	Holser and Kaplan, 1966
275	11.9	Gypsum	Holser and Kaplan, 1966
275	11.7	Gypsum	Holser and Kaplan, 1966
275	11.3	Gypsum	Holser and Kaplan, 1966
275	10.9	Gypsum	Holser and Kaplan, 1966
275	11.5	Gypsum	Sakai et al., 1972 (cited in Crockford et al., 2019)
275	12.1	Gypsum	Sakai et al., 1972 (cited in Crockford et al., 2019)
275	13.8	Anhydrite	Galamay et al. (2016)	Kungurian Saline Formation
275	14.8	Anhydrite	Galamay et al. (2016)	Kungurian Saline Formation
275	13.1	Anhydrite	Galamay et al. (2016)	Kungurian Saline Formation
275	13.3	Anhydrite	Galamay et al. (2016)	Kungurian Saline Formation
275	13.1	Anhydrite	Galamay et al. (2016)	Kungurian Saline Formation
275	15	Anhydrite	Galamay et al. (2016)	Kungurian Saline Formation
275	13.4	Anhydrite	Galamay et al. (2016)	Kungurian Saline Formation
275	14.1	Anhydrite	Galamay et al. (2016)	Kungurian Saline Formation
275	13.8	Anhydrite	Galamay et al. (2016)	Kungurian Saline Formation
275	14.2	Anhydrite	Galamay et al. (2016)	Kungurian Saline Formation
275	13.6	Anhydrite	Galamay et al. (2016)	Kungurian Saline Formation
275	13.4	Anhydrite	Galamay et al. (2016)	Kungurian Saline Formation
275	12.6	Anhydrite	Galamay et al. (2016)	Kungurian Saline Formation
275	14.6	Anhydrite	Galamay et al. (2016)	Kungurian Saline Formation
275	13	Anhydrite	Galamay et al. (2016)	Kungurian Saline Formation
275	14	Anhydrite	Galamay et al. (2016)	Kungurian Saline Formation
275	13.9	Anhydrite	Galamay et al. (2016)	Kungurian Saline Formation
275	13.5	Anhydrite	Galamay et al. (2016)	Kungurian Saline Formation
275	14.4	Anhydrite	Galamay et al. (2016)	Kungurian Saline Formation
275	14.7	Anhydrite	Galamay et al. (2016)	Kungurian Saline Formation
275	14	Anhydrite	Galamay et al. (2016)	Kungurian Saline Formation
275	13.2	Anhydrite	Galamay et al. (2016)	Kungurian Saline Formation
275	14.9	Anhydrite	Galamay et al. (2016)	Kungurian Saline Formation
275	13.7	Anhydrite	Galamay et al. (2016)	Kungurian Saline Formation
275	15.1	Anhydrite	Galamay et al. (2016)	Kungurian Saline Formation
277	11.5	Gypsum	Holser and Kaplan, 1966
277	11.8	Gypsum	Holser and Kaplan, 1966
285	13.9	Anhydrite	Claypool et al., 1980 (cited in Crockford et al., 2019)
285	12.9	Anhydrite	Claypool et al., 1980 (cited in Crockford et al., 2019)
285	13.2	Anhydrite	Claypool et al., 1980 (cited in Crockford et al., 2019)
285	13	Anhydrite	Claypool et al., 1980 (cited in Crockford et al., 2019)
295	13.9	Anhydrite	Makhnach et al. (2000)	Lower Saliferous Fm (Permian)
295	14.8	Anhydrite	Makhnach et al. (2000)	Lower Saliferous Fm (Permian)
295	12.7	Anhydrite	Makhnach et al. (2000)	Lower Saliferous Fm (Permian)
295	16.4	Anhydrite	Makhnach et al. (2000)	Lower Saliferous Fm (Permian)
295	13.3	Anhydrite	Makhnach et al. (2000)	Lower Saliferous Fm (Permian)
295	15.4	Anhydrite	Makhnach et al. (2000)	Lower Saliferous Fm (Permian)
295	13	Anhydrite	Makhnach et al. (2000)	Lower Saliferous Fm (Permian)
295	15.6	Anhydrite	Makhnach et al. (2000)	Lower Saliferous Fm (Permian)
295	12.3	Anhydrite	Makhnach et al. (2000)	Lower Saliferous Fm (Permian)
295	14.8	Anhydrite	Makhnach et al. (2000)	Lower Saliferous Fm (Permian)
295	16.2	Anhydrite	Makhnach et al. (2000)	Lower Saliferous Fm (Permian)
295	14.9	Anhydrite	Makhnach et al. (2000)	Lower Saliferous Fm (Permian)
295	13.1	Anhydrite	Makhnach et al. (2000)	Lower Saliferous Fm (Permian)
295	16	Anhydrite	Makhnach et al. (2000)	Lower Saliferous Fm (Permian)
295	11	Anhydrite	Makhnach et al. (2000)	Lower Saliferous Fm (Permian)
295	15.3	Anhydrite	Makhnach et al. (2000)	Lower Saliferous Fm (Permian)
295	12.9	Anhydrite	Makhnach et al. (2000)	Lower Saliferous Fm (Permian)
295	11.8	Anhydrite	Makhnach et al. (2000)	Lower Saliferous Fm (Permian)
295	11.5	Gypsum	Makhnach et al. (2000)	Lower Saliferous Fm (Permian)
295	12.8	Anhydrite	Makhnach et al. (2000)	Lower Saliferous Fm (Permian)
295	11.7	Anhydrite	Makhnach et al. (2000)	Lower Saliferous Fm (Permian)
295	13	Gypsum	Makhnach et al. (2000)	Lower Saliferous Fm (Permian)
295	13	Gypsum	Makhnach et al. (2000)	Lower Saliferous Fm (Permian)
295	12.1	Anhydrite	Makhnach et al. (2000)	Lower Saliferous Fm (Permian)
295	12.2	Gypsum	Makhnach et al. (2000)	Lower Saliferous Fm (Permian)
295	13.8	Gypsum	Makhnach et al. (2000)	Lower Saliferous Fm (Permian)
295	12.2	Anhydrite	Makhnach et al. (2000)	Lower Saliferous Fm (Permian)
295	10.5	Gypsum	Makhnach et al. (2000)	Lower Saliferous Fm (Permian)
295	11.8	Gypsum	Makhnach et al. (2000)	Lower Saliferous Fm (Permian)
295	10.9	Gypsum	Makhnach et al. (2000)	Lower Saliferous Fm (Permian)
295	11.8	Gypsum	Makhnach et al. (2000)	Lower Saliferous Fm (Permian)
295	14.6	Anhydrite	Makhnach et al. (2000)	Lower Saliferous Fm (Permian)
295	14.7	Gypsum	Makhnach et al. (2000)	Lower Saliferous Fm (Permian)
295	11.3	Anhydrite	Makhnach et al. (2000)	Lower Saliferous Fm (Permian)
295	12.9	Gypsum	Makhnach et al. (2000)	Lower Saliferous Fm (Permian)
295	12.7	Gypsum	Makhnach et al. (2000)	Lower Saliferous Fm (Permian)
295	14.9	Anhydrite	Makhnach et al. (2000)	Lower Saliferous Fm (Permian)
295	15.1	Gypsum	Makhnach et al. (2000)	Lower Saliferous Fm (Permian)
295	13.9	Gypsum	Makhnach et al. (2000)	Lower Saliferous Fm (Permian)
295	12.3	Anhydrite	Makhnach et al. (2000)	Lower Saliferous Fm (Permian)
295	11.7	Gypsum	Makhnach et al. (2000)	Lower Saliferous Fm (Permian)
296	8.6	Gypsum	Erjavec (1981)	Epitaph Fm
297	13.9		Davies and Krouse (1975)
297	12.8	Anhydrite	Holser and Kaplan, 1966
297	12.7	Anhydrite	Holser and Kaplan, 1966

## Sheet: Model inputs
Age (Ma)	δ34S (‰)	Δ34S (‰)	[SO42-] (1018 mol)	Fgyp (1018 mol/myr)	Fpy (1018 mol/myr)
206.5	14.8	-35	17.5	0.83	0.67
208.5	14.8	-35	17.5	0.83	0.67
208.5	13.8	-35	17.5	0.83	0.67
208.5	13.4	-35	17.5	0.83	0.67
208.5	13.2	-35	17.5	0.83	0.67
210.503	15.9	-35	17.5	0.83	0.67
210.528	16.1	-35	17.5	0.83	0.67
211.49	18.4	-35	17.5	0.83	0.67
211.498	15.7	-35	17.5	0.83	0.67
211.5	15.4	-35	17.5	0.83	0.67
211.5	15	-35	17.5	0.83	0.67
211.5	17.4	-35	17.5	0.83	0.67
211.5	17	-35	17.5	0.83	0.67
211.5	16	-35	17.5	0.83	0.67
211.5	16	-35	17.5	0.83	0.67
211.639	17.1	-35	17.5	0.83	0.67
211.685	15.6	-35	17.5	0.83	0.67
211.722	16.4	-35	17.5	0.83	0.67
211.747	18.2	-35	17.5	0.83	0.67
211.821	16.7	-35	17.5	0.83	0.67
211.937	16	-35	17.5	0.83	0.67
211.991	16.1	-35	17.5	0.83	0.67
212.037	16.9	-35	17.5	0.83	0.67
212.09	16.8	-35	17.5	0.83	0.67
212.136	16.9	-35	17.5	0.83	0.67
212.306	17	-35	17.5	0.83	0.67
212.435	16.5	-35	17.5	0.83	0.67
212.518	16.6	-35	17.5	0.83	0.67
212.6	16	-35	17.5	0.83	0.67
212.833	16.3	-35	17.5	0.83	0.67
212.911	16.8	-35	17.5	0.83	0.67
213.181	15.5	-35	17.5	0.83	0.67
213.251	15.9	-35	17.5	0.83	0.67
213.5	16.3	-35	17.5	0.83	0.67
213.5	14.8	-35	17.5	0.83	0.67
213.5	14.8	-35	17.5	0.83	0.67
213.5	13.3	-35	17.5	0.83	0.67
213.5	13.9	-35	17.5	0.83	0.67
213.5	13.5	-35	17.5	0.83	0.67
213.5	13.8	-35	17.5	0.83	0.67
213.5	14.5	-35	17.5	0.83	0.67
213.5	12.9	-35	17.5	0.83	0.67
213.5	12.9	-35	17.5	0.83	0.67
213.5	12.5	-35	17.5	0.83	0.67
213.5	11.5	-35	17.5	0.83	0.67
213.5	12.2	-35	17.5	0.83	0.67
213.5	12.5	-35	17.5	0.83	0.67
213.5	15.8	-35	17.5	0.83	0.67
213.5	11.9	-35	17.5	0.83	0.67
213.5	10.2	-35	17.5	0.83	0.67
213.5	12.1	-35	17.5	0.83	0.67
213.5	14.5	-35	17.5	0.83	0.67
213.5	14.6	-35	17.5	0.83	0.67
213.5	13.7	-35	17.5	0.83	0.67
213.5	15	-35	17.5	0.83	0.67
213.707	15.1	-35	17.5	0.83	0.67
214.121	14.4	-35	17.5	0.83	0.67
214.287	14	-35	17.5	0.83	0.67
214.692	14.5	-35	17.5	0.83	0.67
214.869	14.1	-35	17.5	0.83	0.67
215.46	14.6	-35	17.5	0.83	0.67
216.288	13.4	-35	17.5	0.83	0.67
216.485	13.7	-35	17.5	0.83	0.67
216.76	14.2	-35	17.5	0.83	0.67
216.997	14.8	-35	17.5	0.83	0.67
217.588	14.5	-35	17.5	0.83	0.67
218.061	14.9	-35	17.5	0.83	0.67
218.5	16	-35	17.5	0.83	0.67
218.5	15.9	-35	17.5	0.83	0.67
218.5	13.8	-35	17.5	0.83	0.67
218.5	13.6	-35	17.5	0.83	0.67
218.5	14.5	-35	17.5	0.83	0.67
218.5	14.6	-35	17.5	0.83	0.67
218.5	14.3	-35	17.5	0.83	0.67
218.5	14	-35	17.5	0.83	0.67
218.5	14.1	-35	17.5	0.83	0.67
218.563	14.7	-35	17.5	0.83	0.67
219.302	15.1	-35	17.5	0.83	0.67
220.07	14.3	-35	17.5	0.83	0.67
220.297	14.9	-35	17.5	0.83	0.67
220.5	14.7	-35	17.5	0.83	0.67
220.5	14.8	-35	17.5	0.83	0.67
220.5	15	-35	17.5	0.83	0.67
220.5	14.8	-35	17.5	0.83	0.67
220.5	14.6	-35	17.5	0.83	0.67
220.5	14.2	-35	17.5	0.83	0.67
220.5	14.5	-35	17.5	0.83	0.67
220.78	14.9	-35	17.5	0.83	0.67
221.134	14.8	-35	17.5	0.83	0.67
221.5	15.1	-35	17.5	0.83	0.67
221.5	15.9	-35	17.5	0.83	0.67
221.5	15.5	-35	17.5	0.83	0.67
221.5	15.7	-35	17.5	0.83	0.67
221.5	15.4	-35	17.5	0.83	0.67
221.5	17	-35	17.5	0.83	0.67
221.5	16	-35	17.5	0.83	0.67
221.5	15.1	-35	17.5	0.83	0.67
221.5	15.1	-35	17.5	0.83	0.67
222.159	15	-35	17.5	0.83	0.67
222.455	15.1	-35	17.5	0.83	0.67
222.848	16.1	-35	17.5	0.83	0.67
223.055	15.9	-35	17.5	0.83	0.67
223.5	15.4	-35	17.5	0.83	0.67
223.5	16.9	-35	17.5	0.83	0.67
223.5	16.6	-35	17.5	0.83	0.67
223.5	15.8	-35	17.5	0.83	0.67
223.5	17.4	-35	17.5	0.83	0.67
223.5	16.8	-35	17.5	0.83	0.67
223.5	17	-35	17.5	0.83	0.67
223.5	14.1	-35	17.5	0.83	0.67
223.5	14.7	-35	17.5	0.83	0.67
223.5	14.3	-35	17.5	0.83	0.67
223.5	14.3	-35	17.5	0.83	0.67
223.5	14.9	-35	17.5	0.83	0.67
223.5	14.9	-35	17.5	0.83	0.67
223.5	15.5	-35	17.5	0.83	0.67
223.5	14.9	-35	17.5	0.83	0.67
223.5	18	-35	17.5	0.83	0.67
224.169	16	-35	17.5	0.83	0.67
224.238	15.7	-35	17.5	0.83	0.67
224.474	15.5	-35	17.5	0.83	0.67
226.818	15.2	-35	17.5	0.83	0.67
227	14.1	-35	17.5	0.83	0.67
227	14.4	-35	17.5	0.83	0.67
227	14.2	-35	17.5	0.83	0.67
227.243	15.6	-35	17.5	0.83	0.67
228	14.1	-35	17.5	0.83	0.67
228.5	14.7	-35	17.5	0.83	0.67
228.5	15	-35	17.5	0.83	0.67
228.5	15.5	-35	17.5	0.83	0.67
228.5	14.8	-35	17.5	0.83	0.67
228.5	16.5	-35	17.5	0.83	0.67
228.5	16.8	-35	17.5	0.83	0.67
228.5	16.5	-35	17.5	0.83	0.67
228.5	17.4	-35	17.5	0.83	0.67
228.5	16.9	-35	17.5	0.83	0.67
228.5	16.35	-35	17.5	0.83	0.67
228.5	16.85	-35	17.5	0.83	0.67
228.5	16.98	-35	17.5	0.83	0.67
228.5	17	-35	17.5	0.83	0.67
228.5	16.41	-35	17.5	0.83	0.67
228.5	17.7	-35	17.5	0.83	0.67
228.5	17.5	-35	17.5	0.83	0.67
228.5	17.2	-35	17.5	0.83	0.67
228.5	17.7	-35	17.5	0.83	0.67
228.5	17.5	-35	17.5	0.83	0.67
228.5	17.2	-35	17.5	0.83	0.67
229	14.4	-35	17.5	0.83	0.67
229	14.2	-35	17.5	0.83	0.67
229	16.8	-35	17.5	0.83	0.67
229	17.3	-35	17.5	0.83	0.67
229	15.1	-35	17.5	0.83	0.67
229	18.1	-35	17.5	0.83	0.67
229.055	15.6	-35	17.5	0.83	0.67
229.912	16.6	-35	17.5	0.83	0.67
230	15.2	-35	17.5	0.83	0.67
230	16.4	-35	17.5	0.83	0.67
230	15.7	-35	17.5	0.83	0.67
230	17.2	-35	17.5	0.83	0.67
230	17.8	-35	17.5	0.83	0.67
230	17.4	-35	17.5	0.83	0.67
230	16	-35	17.5	0.83	0.67
230	16.5	-35	17.5	0.83	0.67
230	17.2	-35	17.5	0.83	0.67
230	15.7	-35	17.5	0.83	0.67
230	16.52	-35	17.5	0.83	0.67
230	16.29	-35	17.5	0.83	0.67
230	15.99	-35	17.5	0.83	0.67
230	15.79	-35	17.5	0.83	0.67
230	16.3	-35	17.5	0.83	0.67
230	17.07	-35	17.5	0.83	0.67
230	18.27	-35	17.5	0.83	0.67
230	14.7	-35	17.5	0.83	0.67
230	15.3	-35	17.5	0.83	0.67
230	15.5	-35	17.5	0.83	0.67
230.04	16.2	-35	17.5	0.83	0.67
230.06	17.04	-35	17.5	0.83	0.67
230.06	17.34	-35	17.5	0.83	0.67
230.06	15.52	-35	17.5	0.83	0.67
230.06	15.83	-35	17.5	0.83	0.67
230.06	15.99	-35	17.5	0.83	0.67
230.06	16.05	-35	17.5	0.83	0.67
230.06	16.78	-35	17.5	0.83	0.67
230.06	17.22	-35	17.5	0.83	0.67
230.06	17.3	-35	17.5	0.83	0.67
230.29	15.47	-35	17.5	0.83	0.67
230.29	15.32	-35	17.5	0.83	0.67
230.5	14.61	-35	17.5	0.83	0.67
231	14.3	-35	17.5	0.83	0.67
231	14.8	-35	17.5	0.83	0.67
231	14.3	-35	17.5	0.83	0.67
231	13.7	-35	17.5	0.83	0.67
231	13.4	-35	17.5	0.83	0.67
231	14	-35	17.5	0.83	0.67
231	13.7	-35	17.5	0.83	0.67
231	13.7	-35	17.5	0.83	0.67
231	15.7	-35	17.5	0.83	0.67
231	14.8	-35	17.5	0.83	0.67
231	15.5	-35	17.5	0.83	0.67
231	15.1	-35	17.5	0.83	0.67
231	15.4	-35	17.5	0.83	0.67
231	13.4	-35	17.5	0.83	0.67
231	14.4	-35	17.5	0.83	0.67
231	14.4	-35	17.5	0.83	0.67
231	14.3	-35	17.5	0.83	0.67
231	14.2	-35	17.5	0.83	0.67
231	14.5	-35	17.5	0.83	0.67
231	14.5	-35	17.5	0.83	0.67
231	15.5	-35	17.5	0.83	0.67
231	15	-35	17.5	0.83	0.67
231	14	-35	17.5	0.83	0.67
231	14.5	-35	17.5	0.83	0.67
231	15.1	-35	17.5	0.83	0.67
231	14.9	-35	17.5	0.83	0.67
231	13.8	-35	17.5	0.83	0.67
231	15.7	-35	17.5	0.83	0.67
231	14.8	-35	17.5	0.83	0.67
231	14.8	-35	17.5	0.83	0.67
231.124	16	-35	17.5	0.83	0.67
231.2	15.5	-35	17.5	0.83	0.67
231.2	15.1	-35	17.5	0.83	0.67
231.449	16.1	-35	17.5	0.83	0.67
231.656	16.1	-35	17.5	0.83	0.67
231.685	15.7	-35	17.5	0.83	0.67
232	15.47	-35	17.5	0.83	0.67
232	15	-35	17.5	0.83	0.67
232.26	15.18	-35	17.5	0.83	0.67
232.483	16.5	-35	17.5	0.83	0.67
232.54	16.74	-35	17.5	0.83	0.67
232.93	15.19	-35	17.5	0.83	0.67
233	15.38	-35	17.5	0.83	0.67
233	15.4	-35	17.5	0.83	0.67
233.07	15.36	-35	17.5	0.83	0.67
233.261	15.8	-35	17.5	0.83	0.67
233.45	15.45	-35	17.5	0.83	0.67
233.606	15.9	-35	17.5	0.83	0.67
233.67	15.74	-35	17.5	0.83	0.67
234	15.4	-35	17.5	0.83	0.67
234	13.8	-35	17.5	0.83	0.67
234	16.2	-35	17.5	0.83	0.67
234	15.2	-35	17.5	0.83	0.67
234	15.6	-35	17.5	0.83	0.67
234	15.5	-35	17.5	0.83	0.67
234.07	15.26	-35	17.5	0.83	0.67
234.414	15.9	-35	17.5	0.83	0.67
234.44	14.82	-35	17.5	0.83	0.67
234.5	14	-35	17.5	0.83	0.67
234.5	14.9	-35	17.5	0.83	0.67
234.5	15.1	-35	17.5	0.83	0.67
234.5	15.4	-35	17.5	0.83	0.67
234.5	15.3	-35	17.5	0.83	0.67
234.5	15.4	-35	17.5	0.83	0.67
234.5	15.3	-35	17.5	0.83	0.67
234.5	15.4	-35	17.5	0.83	0.67
234.5	15	-35	17.5	0.83	0.67
234.56	15.03	-35	17.5	0.83	0.67
234.611	15.9	-35	17.5	0.83	0.67
234.749	16.2	-35	17.5	0.83	0.67
235	15.31	-35	17.5	0.83	0.67
235.14	15.29	-35	17.5	0.83	0.67
235.38	14.74	-35	17.5	0.83	0.67
236	19.2	-35	17.5	0.83	0.67
236	13.3	-35	17.5	0.83	0.67
236	12.3	-35	17.5	0.83	0.67
236	14.1	-35	17.5	0.83	0.67
236	15	-35	17.5	0.83	0.67
236.01	15.27	-35	17.5	0.83	0.67
236.023	14.3	-35	17.5	0.83	0.67
236.06	15	-35	17.5	0.83	0.67
236.12	13.98	-35	17.5	0.83	0.67
236.136	15.3	-35	17.5	0.83	0.67
236.15	15.02	-35	17.5	0.83	0.67
236.21	14.31	-35	17.5	0.83	0.67
236.22	15.33	-35	17.5	0.83	0.67
236.28	15.45	-35	17.5	0.83	0.67
236.323	16.2	-35	17.5	0.83	0.67
236.33	14.96	-35	17.5	0.83	0.67
236.35	14.9	-35	17.5	0.83	0.67
236.346	16.3	-35	17.5	0.83	0.67
236.37	16.1	-35	17.5	0.83	0.67
236.386	17.5	-35	17.5	0.83	0.67
236.414	16.4	-35	17.5	0.83	0.67
236.5	16.9	-35	17.5	0.83	0.67
236.5	15.41	-35	17.5	0.83	0.67
236.51	15.01	-35	17.5	0.83	0.67
236.521	16.1	-35	17.5	0.83	0.67
236.52	15.15	-35	17.5	0.83	0.67
236.52	14.99	-35	17.5	0.83	0.67
236.53	14.95	-35	17.5	0.83	0.67
236.53	15.07	-35	17.5	0.83	0.67
236.55	14.9	-35	17.5	0.83	0.67
236.55	15.1	-35	17.5	0.83	0.67
236.56	14.98	-35	17.5	0.83	0.67
236.56	15.1	-35	17.5	0.83	0.67
236.57	14.55	-35	17.5	0.83	0.67
236.57	15.16	-35	17.5	0.83	0.67
236.573	15.6	-35	17.5	0.83	0.67
236.58	15.44	-35	17.5	0.83	0.67
236.59	14.95	-35	17.5	0.83	0.67
236.6	15.16	-35	17.5	0.83	0.67
236.6	14.65	-35	17.5	0.83	0.67
236.6	14.96	-35	17.5	0.83	0.67
236.6	15.03	-35	17.5	0.83	0.67
236.61	15	-35	17.5	0.83	0.67
236.61	14.77	-35	17.5	0.83	0.67
236.62	15.27	-35	17.5	0.83	0.67
236.63	15.11	-35	17.5	0.83	0.67
236.63	14.8	-35	17.5	0.83	0.67
236.63	15.28	-35	17.5	0.83	0.67
236.64	15.18	-35	17.5	0.83	0.67
236.64	15	-35	17.5	0.83	0.67
236.64	15.5	-35	17.5	0.83	0.67
236.64	15.4	-35	17.5	0.83	0.67
236.65	15.1	-35	17.5	0.83	0.67
236.65	15.32	-35	17.5	0.83	0.67
236.66	15.35	-35	17.5	0.83	0.67
236.67	15.05	-35	17.5	0.83	0.67
236.67	15.56	-35	17.5	0.83	0.67
236.67	15.32	-35	17.5	0.83	0.67
236.68	14.91	-35	17.5	0.83	0.67
236.68	15.24	-35	17.5	0.83	0.67
236.69	16.06	-35	17.5	0.83	0.67
236.69	15.38	-35	17.5	0.83	0.67
236.7	15.63	-35	17.5	0.83	0.67
236.7	15.34	-35	17.5	0.83	0.67
236.71	15.09	-35	17.5	0.83	0.67
236.72	15.31	-35	17.5	0.83	0.67
236.72	15.3	-35	17.5	0.83	0.67
236.72	15.48	-35	17.5	0.83	0.67
236.73	14.9	-35	17.5	0.83	0.67
236.73	15.8	-35	17.5	0.83	0.67
236.73	14.9	-35	17.5	0.83	0.67
236.73	15.98	-35	17.5	0.83	0.67
236.74	15.1	-35	17.5	0.83	0.67
236.74	15.54	-35	17.5	0.83	0.67
236.75	15.11	-35	17.5	0.83	0.67
236.75	15.9	-35	17.5	0.83	0.67
236.75	16.14	-35	17.5	0.83	0.67
236.76	15.59	-35	17.5	0.83	0.67
236.76	15.57	-35	17.5	0.83	0.67
236.78	15.4	-35	17.5	0.83	0.67
236.78	15.16	-35	17.5	0.83	0.67
236.78	15.21	-35	17.5	0.83	0.67
236.78	14.97	-35	17.5	0.83	0.67
236.79	15.19	-35	17.5	0.83	0.67
236.8	15.92	-35	17.5	0.83	0.67
236.8	16.4	-35	17.5	0.83	0.67
236.81	15.48	-35	17.5	0.83	0.67
236.81	15.85	-35	17.5	0.83	0.67
236.81	15.61	-35	17.5	0.83	0.67
236.81	15.5	-35	17.5	0.83	0.67
236.82	15.32	-35	17.5	0.83	0.67
236.83	15.39	-35	17.5	0.83	0.67
236.83	15.51	-35	17.5	0.83	0.67
236.85	15.52	-35	17.5	0.83	0.67
236.85	15.36	-35	17.5	0.83	0.67
236.85	15.32	-35	17.5	0.83	0.67
236.86	15.39	-35	17.5	0.83	0.67
236.86	15.66	-35	17.5	0.83	0.67
236.87	15.61	-35	17.5	0.83	0.67
236.88	15.47	-35	17.5	0.83	0.67
236.88	15.63	-35	17.5	0.83	0.67
236.89	15.68	-35	17.5	0.83	0.67
236.89	15.89	-35	17.5	0.83	0.67
236.9	14.75	-35	17.5	0.83	0.67
236.91	16.05	-35	17.5	0.83	0.67
236.91	15.58	-35	17.5	0.83	0.67
236.92	15.67	-35	17.5	0.83	0.67
236.93	15.57	-35	17.5	0.83	0.67
236.94	15.39	-35	17.5	0.83	0.67
236.94	15.81	-35	17.5	0.83	0.67
236.94	15.67	-35	17.5	0.83	0.67
236.94	15.94	-35	17.5	0.83	0.67
236.95	15.59	-35	17.5	0.83	0.67
236.95	15.76	-35	17.5	0.83	0.67
236.96	15.37	-35	17.5	0.83	0.67
236.96	15.55	-35	17.5	0.83	0.67
236.97	15.66	-35	17.5	0.83	0.67
236.969	17.2	-35	17.5	0.83	0.67
236.97	15.57	-35	17.5	0.83	0.67
236.98	15.64	-35	17.5	0.83	0.67
236.98	15.82	-35	17.5	0.83	0.67
236.99	15.5	-35	17.5	0.83	0.67
236.99	15.53	-35	17.5	0.83	0.67
237	16.4	-35	17.5	0.83	0.67
237.01	15.8	-35	17.5	0.83	0.67
237.01	15.68	-35	17.5	0.83	0.67
237.02	15.66	-35	17.5	0.83	0.67
237.03	15.65	-35	17.5	0.83	0.67
237.03	15.5	-35	17.5	0.83	0.67
237.03	16.24	-35	17.5	0.83	0.67
237.04	15.76	-35	17.5	0.83	0.67
237.04	15.7	-35	17.5	0.83	0.67
237.053	19.1	-35	17.5	0.83	0.67
237.05	15.68	-35	17.5	0.83	0.67
237.06	15.48	-35	17.5	0.83	0.67
237.06	15.71	-35	17.5	0.83	0.67
237.06	15.51	-35	17.5	0.83	0.67
237.064	16.7	-35	17.5	0.83	0.67
237.07	15.37	-35	17.5	0.83	0.67
237.08	15.88	-35	17.5	0.83	0.67
237.08	15.69	-35	17.5	0.83	0.67
237.08	15.6	-35	17.5	0.83	0.67
237.09	15.83	-35	17.5	0.83	0.67
237.091	18.3	-35	17.5	0.83	0.67
237.09	15.7	-35	17.5	0.83	0.67
237.1	16.12	-35	17.5	0.83	0.67
237.11	15.68	-35	17.5	0.83	0.67
237.12	15.71	-35	17.5	0.83	0.67
237.12	15.71	-35	17.5	0.83	0.67
237.12	15.65	-35	17.5	0.83	0.67
237.13	15.61	-35	17.5	0.83	0.67
237.135	17	-35	17.5	0.83	0.67
237.14	15.49	-35	17.5	0.83	0.67
237.14	15.63	-35	17.5	0.83	0.67
237.14	15.51	-35	17.5	0.83	0.67
237.15	15.66	-35	17.5	0.83	0.67
237.159	18.2	-35	17.5	0.83	0.67
237.16	15.75	-35	17.5	0.83	0.67
237.16	15.56	-35	17.5	0.83	0.67
237.16	15.62	-35	17.5	0.83	0.67
237.16	16.89	-35	17.5	0.83	0.67
237.17	15.7	-35	17.5	0.83	0.67
237.18	15.63	-35	17.5	0.83	0.67
237.18	15.73	-35	17.5	0.83	0.67
237.186	17.5	-35	17.5	0.83	0.67
237.19	14	-35	17.5	0.83	0.67
237.19	15.47	-35	17.5	0.83	0.67
237.2	15.51	-35	17.5	0.83	0.67
237.2	15.43	-35	17.5	0.83	0.67
237.2	15.46	-35	17.5	0.83	0.67
237.2	15.52	-35	17.5	0.83	0.67
237.222	18.2	-35	17.5	0.83	0.67
237.23	15.75	-35	17.5	0.83	0.67
237.26	16.13	-35	17.5	0.83	0.67
237.271	17.2	-35	17.5	0.83	0.67
237.31	16.06	-35	17.5	0.83	0.67
237.329	16.8	-35	17.5	0.83	0.67
237.33	16.65	-35	17.5	0.83	0.67
237.33	15.73	-35	17.5	0.83	0.67
237.376	17	-35	17.5	0.83	0.67
237.41	16.17	-35	17.5	0.83	0.67
237.44	15.04	-35	17.5	0.83	0.67
237.45	16.18	-35	17.5	0.83	0.67
237.48	15.3	-35	17.5	0.83	0.67
237.5	16.6	-35	17.5	0.83	0.67
237.5	15.8	-35	17.5	0.83	0.67
237.5	16.47	-35	17.5	0.83	0.67
237.55	15.5	-35	17.5	0.83	0.67
237.58	15.8	-35	17.5	0.83	0.67
237.6	16.08	-35	17.5	0.83	0.67
237.6	15.4	-35	17.5	0.83	0.67
237.617	17.9	-35	17.5	0.83	0.67
237.62	16.44	-35	17.5	0.83	0.67
237.654	17.3	-35	17.5	0.83	0.67
237.67	16.42	-35	17.5	0.83	0.67
237.69	15.4	-35	17.5	0.83	0.67
237.692	18.2	-35	17.5	0.83	0.67
237.73	16.56	-35	17.5	0.83	0.67
237.74	15.6	-35	17.5	0.83	0.67
237.761	17	-35	17.5	0.83	0.67
237.76	16.95	-35	17.5	0.83	0.67
237.772	17.4	-35	17.5	0.83	0.67
237.79	15.9	-35	17.5	0.83	0.67
237.812	18.5	-35	17.5	0.83	0.67
237.82	16.9	-35	17.5	0.83	0.67
237.85	16.93	-35	17.5	0.83	0.67
237.86	16.5	-35	17.5	0.83	0.67
237.89	17.17	-35	17.5	0.83	0.67
237.89	15.5	-35	17.5	0.83	0.67
237.9	15.8	-35	17.5	0.83	0.67
237.9	15.5	-35	17.5	0.83	0.67
237.9	17.12	-35	17.5	0.83	0.67
237.92	15.5	-35	17.5	0.83	0.67
237.931	17.1	-35	17.5	0.83	0.67
237.95	16.92	-35	17.5	0.83	0.67
237.999	18.5	-35	17.5	0.83	0.67
238	17.4	-35	17.5	0.83	0.67
238.01	17.34	-35	17.5	0.83	0.67
238.038	17.2	-35	17.5	0.83	0.67
238.045	16.8	-35	17.5	0.83	0.67
238.08	17.25	-35	17.5	0.83	0.67
238.17	17.38	-35	17.5	0.83	0.67
238.2	18.1	-35	17.5	0.83	0.67
238.21	15.85	-35	17.5	0.83	0.67
238.23	17.68	-35	17.5	0.83	0.67
238.26	17.91	-35	17.5	0.83	0.67
238.26	17.65	-35	17.5	0.83	0.67
238.47	18.9	-35	17.5	0.83	0.67
238.541	18.4	-35	17.5	0.83	0.67
238.62	15.78	-35	17.5	0.83	0.67
238.77	17.4	-35	17.5	0.83	0.67
238.785	17.8	-35	17.5	0.83	0.67
238.79	16.38	-35	17.5	0.83	0.67
238.989	17.8	-35	17.5	0.83	0.67
239	18.6	-35	17.5	0.83	0.67
239.1	18.1	-35	17.5	0.83	0.67
239.207	18.1	-35	17.5	0.83	0.67
239.318	18.1	-35	17.5	0.83	0.67
239.453	18.8	-35	17.5	0.83	0.67
239.606	18.1	-35	17.5	0.83	0.67
239.687	20.3	-35	17.5	0.83	0.67
239.8	19.21	-35	17.5	0.83	0.67
239.8	19.21	-35	17.5	0.83	0.67
239.808	18.8	-35	17.5	0.83	0.67
239.854	18.6	-35	17.5	0.83	0.67
239.86	19.6	-35	17.5	0.83	0.67
239.924	20.5	-35	17.5	0.83	0.67
239.96	18.95	-35	17.5	0.83	0.67
239.976	18.6	-35	17.5	0.83	0.67
239.99	20.3	-35	17.5	0.83	0.67
239.99	18.7	-35	17.5	0.83	0.67
239.99	18.7	-35	17.5	0.83	0.67
240.019	18.7	-35	17.5	0.83	0.67
240.04	18.7	-35	17.5	0.83	0.67
240.077	19.6	-35	17.5	0.83	0.67
240.12	18.87	-35	17.5	0.83	0.67
240.121	18.7	-35	17.5	0.83	0.67
240.135	18.8	-35	17.5	0.83	0.67
240.176	19	-35	17.5	0.83	0.67
240.203	18.6	-35	17.5	0.83	0.67
240.219	18.5	-35	17.5	0.83	0.67
240.257	19	-35	17.5	0.83	0.67
240.27	18.44	-35	17.5	0.83	0.67
240.296	19.2	-35	17.5	0.83	0.67
240.316	19.1	-35	17.5	0.83	0.67
240.336	19.7	-35	17.5	0.83	0.67
240.356	19.5	-35	17.5	0.83	0.67
240.43	18.29	-35	17.5	0.83	0.67
240.429	19.7	-35	17.5	0.83	0.67
240.454	19.3	-35	17.5	0.83	0.67
240.5	20.8	-35	17.5	0.83	0.67
240.511	19.5	-35	17.5	0.83	0.67
240.546	19.4	-35	17.5	0.83	0.67
240.647	19.8	-35	17.5	0.83	0.67
240.676	19.4	-35	17.5	0.83	0.67
240.695	19.9	-35	17.5	0.83	0.67
240.733	20.4	-35	17.5	0.83	0.67
240.752	20.4	-35	17.5	0.83	0.67
240.759	19.4	-35	17.5	0.83	0.67
240.834	19.1	-35	17.5	0.83	0.67
240.88	19	-35	17.5	0.83	0.67
240.917	19.7	-35	17.5	0.83	0.67
240.934	20.4	-35	17.5	0.83	0.67
241.251	20.5	-35	17.5	0.83	0.67
241.325	19.6	-35	17.5	0.83	0.67
241.461	19.4	-35	17.5	0.83	0.67
241.472	20.2	-35	17.5	0.83	0.67
241.5	16.7	-35	17.5	0.83	0.67
241.5	16.5	-35	17.5	0.83	0.67
241.5	16.6	-35	17.5	0.83	0.67
241.5	16.5	-35	17.5	0.83	0.67
241.51	19.9	-35	17.5	0.83	0.67
241.553	20	-35	17.5	0.83	0.67
241.751	19.7	-35	17.5	0.83	0.67
241.861	20.1	-35	17.5	0.83	0.67
241.867	20	-35	17.5	0.83	0.67
241.904	20.1	-35	17.5	0.83	0.67
241.92	19.8	-35	17.5	0.83	0.67
241.944	20.2	-35	17.5	0.83	0.67
241.996	18.6	-35	17.5	0.83	0.67
242	17.2	-35	17.5	0.83	0.67
242	17.8	-35	17.5	0.83	0.67
242	16.7	-35	17.5	0.83	0.67
242	16.5	-35	17.5	0.83	0.67
242	17.4	-35	17.5	0.83	0.67
242	17.1	-35	17.5	0.83	0.67
242	16.7	-35	17.5	0.83	0.67
242	16.6	-35	17.5	0.83	0.67
242	16.3	-35	17.5	0.83	0.67
242	16.1	-35	17.5	0.83	0.67
242	16.4	-35	17.5	0.83	0.67
242	16.7	-35	17.5	0.83	0.67
242	17	-35	17.5	0.83	0.67
242	16.2	-35	17.5	0.83	0.67
242	15.8	-35	17.5	0.83	0.67
242	16.5	-35	17.5	0.83	0.67
242	16.4	-35	17.5	0.83	0.67
242	16.6	-35	17.5	0.83	0.67
242	14.1	-35	17.5	0.83	0.67
242	17.4	-35	17.5	0.83	0.67
242	18.4	-35	17.5	0.83	0.67
242	17.5	-35	17.5	0.83	0.67
242	17.1	-35	17.5	0.83	0.67
242	17.5	-35	17.5	0.83	0.67
242	18.5	-35	17.5	0.83	0.67
242	18	-35	17.5	0.83	0.67
242	17.5	-35	17.5	0.83	0.67
242	18.4	-35	17.5	0.83	0.67
242	18.7	-35	17.5	0.83	0.67
242	17.2	-35	17.5	0.83	0.67
242	18	-35	17.5	0.83	0.67
242	17.7	-35	17.5	0.83	0.67
242	17.1	-35	17.5	0.83	0.67
242	17.6	-35	17.5	0.83	0.67
242	17.5	-35	17.5	0.83	0.67
242	17.8	-35	17.5	0.83	0.67
242	17.9	-35	17.5	0.83	0.67
242	17.2	-35	17.5	0.83	0.67
242	17.6	-35	17.5	0.83	0.67
242.03	20.1	-35	17.5	0.83	0.67
242.069	20.1	-35	17.5	0.83	0.67
242.09	20.2	-35	17.5	0.83	0.67
242.1	19.77	-35	17.5	0.83	0.67
242.215	20.4	-35	17.5	0.83	0.67
242.414	20.8	-35	17.5	0.83	0.67
242.435	19.7	-35	17.5	0.83	0.67
242.5	18.2	-35	17.5	0.83	0.67
242.5	18	-35	17.5	0.83	0.67
242.5	18.4	-35	17.5	0.83	0.67
242.5	18.4	-35	17.5	0.83	0.67
242.5	18.1	-35	17.5	0.83	0.67
242.5	18.7	-35	17.5	0.83	0.67
242.5	18.2	-35	17.5	0.83	0.67
242.5	18.7	-35	17.5	0.83	0.67
242.5	17.8	-35	17.5	0.83	0.67
242.5	18.5	-35	17.5	0.83	0.67
242.5	18.7	-35	17.5	0.83	0.67
242.5	18.3	-35	17.5	0.83	0.67
242.5	18.1	-35	17.5	0.83	0.67
242.5	18.4	-35	17.5	0.83	0.67
242.871	20.2	-35	17.5	0.83	0.67
243.15	20.34	-35	17.5	0.83	0.67
243.2	19.46	-35	17.5	0.83	0.67
243.21	20.32	-35	17.5	0.83	0.67
243.267	21.3	-35	17.5	0.83	0.67
243.33	20.34	-35	17.5	0.83	0.67
243.36	20.35	-35	17.5	0.83	0.67
243.36	20.09	-35	17.5	0.83	0.67
243.37	20.33	-35	17.5	0.83	0.67
243.39	19.67	-35	17.5	0.83	0.67
243.4	20.3	-35	17.5	0.83	0.67
243.406	21.5	-35	17.5	0.83	0.67
243.42	20.06	-35	17.5	0.83	0.67
243.45	19.83	-35	17.5	0.83	0.67
243.47	20.03	-35	17.5	0.83	0.67
243.47	20.02	-35	17.5	0.83	0.67
243.48	19.77	-35	17.5	0.83	0.67
243.49	20.5	-35	17.5	0.83	0.67
243.5	20.6	-35	17.5	0.83	0.67
243.52	20.56	-35	17.5	0.83	0.67
243.53	19.04	-35	17.5	0.83	0.67
243.54	19.37	-35	17.5	0.83	0.67
243.54	20.45	-35	17.5	0.83	0.67
243.545	22.6	-35	17.5	0.83	0.67
243.57	20.39	-35	17.5	0.83	0.67
243.57	18.47	-35	17.5	0.83	0.67
243.59	20.31	-35	17.5	0.83	0.67
243.59	20.53	-35	17.5	0.83	0.67
243.6	20.25	-35	17.5	0.83	0.67
243.61	20.43	-35	17.5	0.83	0.67
243.65	19.67	-35	17.5	0.83	0.67
243.69	19.75	-35	17.5	0.83	0.67
243.71	20.06	-35	17.5	0.83	0.67
243.74	19.3	-35	17.5	0.83	0.67
243.736	20.8	-35	17.5	0.83	0.67
243.77	20.45	-35	17.5	0.83	0.67
243.77	20.78	-35	17.5	0.83	0.67
243.78	20.4	-35	17.5	0.83	0.67
243.8	21.09	-35	17.5	0.83	0.67
243.84	20.61	-35	17.5	0.83	0.67
243.843	21.5	-35	17.5	0.83	0.67
243.85	20.59	-35	17.5	0.83	0.67
243.86	20.1	-35	17.5	0.83	0.67
243.88	20.61	-35	17.5	0.83	0.67
243.9	20.97	-35	17.5	0.83	0.67
243.91	20.57	-35	17.5	0.83	0.67
243.93	20.76	-35	17.5	0.83	0.67
243.94	20.56	-35	17.5	0.83	0.67
243.96	19.72	-35	17.5	0.83	0.67
243.96	20.61	-35	17.5	0.83	0.67
243.97	20.63	-35	17.5	0.83	0.67
243.98	19.81	-35	17.5	0.83	0.67
243.98	20.37	-35	17.5	0.83	0.67
243.99	20.48	-35	17.5	0.83	0.67
244	20.87	-35	17.5	0.83	0.67
244	18.4	-35	17.5	0.83	0.67
244	21.76	-35	17.5	0.83	0.67
244.01	21.64	-35	17.5	0.83	0.67
244.01	21.46	-35	17.5	0.83	0.67
244.02	21.69	-35	17.5	0.83	0.67
244.03	21.6	-35	17.5	0.83	0.67
244.03	21.81	-35	17.5	0.83	0.67
244.13	22.23	-35	17.5	0.83	0.67
244.13	23.8	-35	17.5	0.83	0.67
244.14	22.78	-35	17.5	0.83	0.67
244.14	22.85	-35	17.5	0.83	0.67
244.15	22.43	-35	17.5	0.83	0.67
244.15	23.12	-35	17.5	0.83	0.67
244.206	21.1	-35	17.5	0.83	0.67
244.234	21.3	-35	17.5	0.83	0.67
244.255	21.6	-35	17.5	0.83	0.67
244.307	21.9	-35	17.5	0.83	0.67
244.318	21.2	-35	17.5	0.83	0.67
244.334	20.1	-35	17.5	0.83	0.67
244.343	20.8	-35	17.5	0.83	0.67
244.367	21.5	-35	17.5	0.83	0.67
244.641	22.4	-35	17.5	0.83	0.67
244.662	23.3	-35	17.5	0.83	0.67
244.794	22.9	-35	17.5	0.83	0.67
245	23.87	-35	17.5	0.83	0.67
245.004	23	-35	17.5	0.83	0.67
245.073	24.6	-35	17.5	0.83	0.67
245.187	24.9	-35	17.5	0.83	0.67
245.246	24.3	-35	17.5	0.83	0.67
245.294	24.4	-35	17.5	0.83	0.67
245.331	24.5	-35	17.5	0.83	0.67
245.422	24.9	-35	17.5	0.83	0.67
245.662	28.4	-35	17.5	0.83	0.67
245.759	26.3	-35	17.5	0.83	0.67
245.8	22.57	-35	17.5	0.83	0.67
245.85	22.36	-35	17.5	0.83	0.67
245.9	21.94	-35	17.5	0.83	0.67
245.95	21.73	-35	17.5	0.83	0.67
246	25.1	-35	17.5	0.83	0.67
246	27.6	-35	17.5	0.83	0.67
246	27.6	-35	17.5	0.83	0.67
246	22.2	-35	17.5	0.83	0.67
246.05	22.37	-35	17.5	0.83	0.67
246.097	26.2	-35	17.5	0.83	0.67
246.1	22.41	-35	17.5	0.83	0.67
246.147	26.7	-35	17.5	0.83	0.67
246.15	21.92	-35	17.5	0.83	0.67
246.2	20.04	-35	17.5	0.83	0.67
246.3	19.45	-35	17.5	0.83	0.67
246.4	17.89	-35	17.5	0.83	0.67
246.428	26.8	-35	17.5	0.83	0.67
246.467	27.7	-35	17.5	0.83	0.67
246.5	25.4	-35	17.5	0.83	0.67
246.5	24.7	-35	17.5	0.83	0.67
246.5	17.81	-35	17.5	0.83	0.67
246.5	23.64	-35	17.5	0.83	0.67
246.5	23.49	-35	17.5	0.83	0.67
246.5	25.17	-35	17.5	0.83	0.67
246.5	25.59	-35	17.5	0.83	0.67
246.5	23.5	-35	17.5	0.83	0.67
246.5	26.7	-35	17.5	0.83	0.67
246.568	24.3	-35	17.5	0.83	0.67
246.589	22.7	-35	17.5	0.83	0.67
246.616	22.9	-35	17.5	0.83	0.67
246.628	18.5	-35	17.5	0.83	0.67
246.669	18.5	-35	17.5	0.83	0.67
246.678	18.8	-35	17.5	0.83	0.67
246.689	17.5	-35	17.5	0.83	0.67
246.7	29	-35	17.5	0.83	0.67
246.712	17	-35	17.5	0.83	0.67
246.733	16.2	-35	17.5	0.83	0.67
246.739	16.2	-35	17.5	0.83	0.67
246.755	17.7	-35	17.5	0.83	0.67
246.769	16.9	-35	17.5	0.83	0.67
246.783	16.8	-35	17.5	0.83	0.67
246.787	16.2	-35	17.5	0.83	0.67
246.8	26.4	-35	17.5	0.83	0.67
246.8	23.5	-35	17.5	0.83	0.67
246.8	25.4	-35	17.5	0.83	0.67
246.8	27.6	-35	17.5	0.83	0.67
246.8	26.4	-35	17.5	0.83	0.67
246.8	22.7	-35	17.5	0.83	0.67
246.8	26.2	-35	17.5	0.83	0.67
246.8	28.1	-35	17.5	0.83	0.67
246.8	26.8	-35	17.5	0.83	0.67
246.8	25	-35	17.5	0.83	0.67
246.8	25.4	-35	17.5	0.83	0.67
246.8	27.4	-35	17.5	0.83	0.67
246.8	24.6	-35	17.5	0.83	0.67
246.8	24.6	-35	17.5	0.83	0.67
246.8	25.6	-35	17.5	0.83	0.67
246.8	25	-35	17.5	0.83	0.67
246.8	27.1	-35	17.5	0.83	0.67
246.8	24.5	-35	17.5	0.83	0.67
246.8	23.9	-35	17.5	0.83	0.67
246.8	24.7	-35	17.5	0.83	0.67
246.819	16	-35	17.5	0.83	0.67
246.824	16.3	-35	17.5	0.83	0.67
246.84	15.5	-35	17.5	0.83	0.67
246.85	29	-35	17.5	0.83	0.67
246.872	15.7	-35	17.5	0.83	0.67
246.899	16.2	-35	17.5	0.83	0.67
246.922	17.3	-35	17.5	0.83	0.67
246.94	21.86	-35	17.5	0.83	0.67
246.94	20.98	-35	17.5	0.83	0.67
246.959	16.4	-35	17.5	0.83	0.67
246.996	17.7	-35	17.5	0.83	0.67
247	25.8	-40	8.4	0.5	1
247	28.3	-40	8.4	0.5	1
247	25.8	-40	8.4	0.5	1
247	14.8	-40	8.4	0.5	1
247.15	26.7	-40	8.4	0.5	1
247.2	19.3	-40	8.4	0.5	1
247.2	21	-40	8.4	0.5	1
247.26	15.2	-40	8.4	0.5	1
247.26	10.2	-40	8.4	0.5	1
247.26	19	-40	8.4	0.5	1
247.26	15	-40	8.4	0.5	1
247.26	18	-40	8.4	0.5	1
247.26	16.9	-40	8.4	0.5	1
247.26	17.2	-40	8.4	0.5	1
247.26	17.2	-40	8.4	0.5	1
247.26	17.1	-40	8.4	0.5	1
247.26	17.2	-40	8.4	0.5	1
247.26	17.1	-40	8.4	0.5	1
248.39	27.3	-40	8.4	0.5	1
248.5	28.1	-40	8.4	0.5	1
249	31.3	-40	8.4	0.5	1
249.2	30.3	-40	8.4	0.5	1
249.3	29.9	-40	8.4	0.5	1
249.4	30.3	-40	8.4	0.5	1
249.62	32	-40	5.6	0.5	1
250.2	27.8	-40	5.6	0.5	1
250.2	26.7	-40	5.6	0.5	1
250.2	25	-40	5.6	0.5	1
250.2	27	-40	5.6	0.5	1
250.2	27	-40	5.6	0.5	1
250.23	26.5	-40	5.6	0.5	1
250.23	27.1	-40	5.6	0.5	1
250.23	26.9	-40	5.6	0.5	1
250.23	27.03	-40	5.6	0.5	1
250.76	30.56	-40	5.6	0.5	1
250.79	28.3	-40	5.6	0.5	1
250.82	29.58	-40	5.6	0.5	1
250.85	29	-40	5.6	0.5	1
250.92	27.31	-40	5.6	0.5	1
250.92	26.99	-40	5.6	0.5	1
250.95	26.7	-40	5.6	0.5	1
251	26.4	-40	5.6	0.5	1
251.03	24.7	-40	5.6	0.5	1
251.06	24.54	-40	5.6	0.5	1
251.1	26.7	-40	5.6	0.5	1
251.22	24.39	-40	5.6	0.5	1
251.3	22.11	-40	5.6	0.5	1
251.33	20.15	-40	5.6	0.5	1
251.35	21.2	-40	5.6	0.5	1
251.55	17.88	-40	5.6	0.5	1
251.56	16.2	-40	5.6	0.5	1
251.56	18.4	-40	5.6	0.5	1
251.69	15.2	-40	5.6	0.5	1
251.812	15.7	-40	5.6	0.5	1
251.82	15.7	-40	5.6	0.5	1
251.827	16.2	-40	5.6	0.5	1
251.837	15.5	-40	5.6	0.5	1
251.84	15.8	-40	5.6	0.5	1
251.86	14.8	-40	5.6	0.5	1
251.89	16.2	-40	5.6	0.5	1
251.91	14.3	-40	5.6	0.5	1
251.92	11.7	-40	5.6	0.5	1
251.947	14.9	-40	5.6	0.5	1
251.96	15	-40	5.6	0.5	1
252	10.8	-40	5.6	2	1
252	14	-40	5.6	2	1
252	13.5	-40	5.6	2	1
252.01	8.16	-40	5.6	2	1
252.08	12.8	-40	5.6	2	1
252.092	12.8	-40	5.6	2	1
252.23	12.4	-40	5.6	2	1
252.301	11.1	-40	5.6	2	1
252.393	11	-40	5.6	2	1
252.59	12.1	-40	12.45	2	1
252.67	9.35	-40	12.45	2	1
252.744	12.2	-40	12.45	2	1
253	10.5	-40	12.45	2	1
253	11.4	-40	12.45	2	1
253	11.2	-40	12.45	2	1
253	11.7	-40	12.45	2	1
253	10.5	-40	12.45	2	1
253	10.5	-40	12.45	2	1
253	10.2	-40	12.45	2	1
253	10.7	-40	12.45	2	1
253	10.3	-40	12.45	2	1
253	10.5	-40	12.45	2	1
253	10.1	-40	12.45	2	1
253	10.2	-40	12.45	2	1
253	10.3	-40	12.45	2	1
253	10.9	-40	12.45	2	1
253	11	-40	12.45	2	1
253	10.9	-40	12.45	2	1
253	11.1	-40	12.45	2	1
253	11.1	-40	12.45	2	1
253	11.4	-40	12.45	2	1
253	9.6	-40	12.45	2	1
253	9.9	-40	12.45	2	1
253	9.2	-40	12.45	2	1
253	10.6	-40	12.45	2	1
253	9.7	-40	12.45	2	1
253	11	-40	12.45	2	1
253	10.8	-40	12.45	2	1
253	10.4	-40	12.45	2	1
253	10.7	-40	12.45	2	1
253	9.1	-40	12.45	2	1
253	11.5	-40	12.45	2	1
253	9.6	-40	12.45	2	1
253	10.6	-40	12.45	2	1
253	12.1	-40	12.45	2	1
253	10.7	-40	12.45	2	1
253	11	-40	12.45	2	1
253	11.2	-40	12.45	2	1
253	10.9	-40	12.45	2	1
253	11.6	-40	12.45	2	1
253	14	-40	12.45	2	1
253	13.2	-40	12.45	2	1
253	12.7	-40	12.45	2	1
253	10.9	-40	12.45	2	1
253	11.1	-40	12.45	2	1
253	10.8	-40	12.45	2	1
253	13.8	-40	12.45	2	1
253	12.4	-40	12.45	2	1
253	11.2	-40	12.45	2	1
253	12.7	-40	12.45	2	1
253	10.9	-40	12.45	2	1
253	9.8	-40	12.45	2	1
253	10.4	-40	12.45	2	1
253	11.9	-40	12.45	2	1
253	10.9	-40	12.45	2	1
253	11	-40	12.45	2	1
253	12	-40	12.45	2	1
253	12.6	-40	12.45	2	1
253	11.2	-40	12.45	2	1
253	10.8	-40	12.45	2	1
253	11.6	-40	12.45	2	1
253	11.1	-40	12.45	2	1
253	11	-40	12.45	2	1
253	11.4	-40	12.45	2	1
253	11.2	-40	12.45	2	1
253	11.1	-40	12.45	2	1
253	11.7	-40	12.45	2	1
253	11.4	-40	12.45	2	1
253	11.5	-40	12.45	2	1
253	11.5	-40	12.45	2	1
253	10.7	-40	12.45	2	1
253	11.2	-40	12.45	2	1
253	10	-40	12.45	2	1
253	13.6	-40	12.45	2	1
253	10	-40	12.45	2	1
253	10	-40	12.45	2	1
253	9.1	-40	12.45	2	1
253	11.8	-40	12.45	2	1
253	9.6	-40	12.45	2	1
253	9.7	-40	12.45	2	1
253	9.2	-40	12.45	2	1
253	10.2	-40	12.45	2	1
253	10.1	-40	12.45	2	1
253.05	10.8	-40	12.45	2	1
253.061	10	-40	12.45	2	1
253.062	10.6	-40	12.45	2	1
253.081	10.9	-40	12.45	2	1
253.081	11.5	-40	12.45	2	1
253.082	10.4	-40	12.45	2	1
253.084	11	-40	12.45	2	1
253.11	9.6	-40	12.45	2	1
253.12	9.3	-40	12.45	2	1
253.12	10.2	-40	12.45	2	1
253.12	12.1	-40	12.45	2	1
253.12	13.8	-40	12.45	2	1
253.12	12	-40	12.45	2	1
253.12	12.2	-40	12.45	2	1
253.12	11.7	-40	12.45	2	1
253.148	9.6	-40	12.45	2	1
253.149	10	-40	12.45	2	1
253.153	10.3	-40	12.45	2	1
253.16	9.7	-40	12.45	2	1
253.186	10	-40	12.45	2	1
253.234	9.8	-40	12.45	2	1
253.241	10.5	-40	12.45	2	1
253.242	10.5	-40	12.45	2	1
253.285	10.1	-40	12.45	2	1
253.287	9	-40	12.45	2	1
253.367	8.9	-40	12.45	2	1
253.368	9.4	-40	12.45	2	1
253.373	8.8	-40	12.45	2	1
253.374	8.4	-40	12.45	2	1
253.376	8.7	-40	12.45	2	1
253.415	8.9	-40	12.45	2	1
253.422	7.5	-40	12.45	2	1
253.422	8	-40	12.45	2	1
253.434	11.6	-40	12.45	2	1
253.459	11.7	-40	12.45	2	1
253.48	11.9	-40	12.45	2	1
253.48	12	-40	12.45	2	1
253.48	12.1	-40	12.45	2	1
253.48	11.4	-40	12.45	2	1
253.486	9.9	-40	12.45	2	1
253.489	11.5	-40	12.45	2	1
253.498	11.2	-40	12.45	2	1
253.5	11.2	-40	12.45	2	1
253.5	9.8	-40	12.45	2	1
253.5	10.9	-40	12.45	2	1
253.5	10.7	-40	12.45	2	1
253.5	11.1	-40	12.45	2	1
253.5	10.4	-40	12.45	2	1
253.5	9.4	-40	12.45	2	1
253.5	10.4	-40	12.45	2	1
253.5	10.5	-40	12.45	2	1
253.5	11.7	-40	12.45	2	1
253.5	9.6	-40	12.45	2	1
253.5	10.9	-40	12.45	2	1
253.5	11	-40	12.45	2	1
253.5	11.3	-40	12.45	2	1
253.5	11.2	-40	12.45	2	1
253.5	11.6	-40	12.45	2	1
253.5	10.3	-40	12.45	2	1
253.5	10.2	-40	12.45	2	1
253.5	11.6	-40	12.45	2	1
253.5	11.7	-40	12.45	2	1
253.5	11.5	-40	12.45	2	1
253.5	11.4	-40	12.45	2	1
253.5	9.7	-40	12.45	2	1
253.5	10	-40	12.45	2	1
253.5	11	-40	12.45	2	1
253.5	11.7	-40	12.45	2	1
253.5	10.8	-40	12.45	2	1
253.5	10.9	-40	12.45	2	1
253.5	11.1	-40	12.45	2	1
253.5	10.4	-40	12.45	2	1
253.5	10.9	-40	12.45	2	1
253.5	10.3	-40	12.45	2	1
253.5	10.2	-40	12.45	2	1
253.5	11.1	-40	12.45	2	1
253.5	11.5	-40	12.45	2	1
253.5	12	-40	12.45	2	1
253.5	11.5	-40	12.45	2	1
253.5	10.4	-40	12.45	2	1
253.5	10.3	-40	12.45	2	1
253.5	10.7	-40	12.45	2	1
253.5	11.2	-40	12.45	2	1
253.5	10.9	-40	12.45	2	1
253.5	11	-40	12.45	2	1
253.5	11.7	-40	12.45	2	1
253.5	10.8	-40	12.45	2	1
253.5	11.4	-40	12.45	2	1
253.5	11.6	-40	12.45	2	1
253.5	11.3	-40	12.45	2	1
253.5	11.5	-40	12.45	2	1
253.5	11.5	-40	12.45	2	1
253.5	8.9	-40	12.45	2	1
253.5	11.2	-40	12.45	2	1
253.5	11.3	-40	12.45	2	1
253.5	11.5	-40	12.45	2	1
253.5	11.4	-40	12.45	2	1
253.5	10.5	-40	12.45	2	1
253.5	9.7	-40	12.45	2	1
253.5	10.5	-40	12.45	2	1
253.5	9.4	-40	12.45	2	1
253.5	10.4	-40	12.45	2	1
253.5	10	-40	12.45	2	1
253.5	10.3	-40	12.45	2	1
253.5	11.1	-40	12.45	2	1
253.5	12.4	-40	12.45	2	1
253.5	11	-40	12.45	2	1
253.5	11.2	-40	12.45	2	1
253.5	11.3	-40	12.45	2	1
253.5	10.8	-40	12.45	2	1
253.5	10.7	-40	12.45	2	1
253.5	10.5	-40	12.45	2	1
253.5	10.6	-40	12.45	2	1
253.5	10.7	-40	12.45	2	1
253.5	9.6	-40	12.45	2	1
253.5	8.3	-40	12.45	2	1
253.5	10.7	-40	12.45	2	1
253.5	10.5	-40	12.45	2	1
253.5	10.4	-40	12.45	2	1
253.5	10.3	-40	12.45	2	1
253.5	10	-40	12.45	2	1
253.5	11.6	-40	12.45	2	1
253.5	13.1	-40	12.45	2	1
253.5	13.2	-40	12.45	2	1
253.5	12.7	-40	12.45	2	1
253.5	11.5	-40	12.45	2	1
253.5	11.2	-40	12.45	2	1
253.5	10.3	-40	12.45	2	1
253.51	10.6	-40	12.45	2	1
253.512	11.5	-40	12.45	2	1
253.513	10.9	-40	12.45	2	1
253.514	11	-40	12.45	2	1
253.522	12	-40	12.45	2	1
253.527	11.5	-40	12.45	2	1
253.538	13.6	-40	12.45	2	1
253.539	13.1	-40	12.45	2	1
253.544	14.2	-40	12.45	2	1
253.549	10.5	-40	12.45	2	1
253.559	9.1	-40	12.45	2	1
253.561	9.8	-40	12.45	2	1
253.56	10.66	-40	12.45	2	1
253.565	8	-40	12.45	2	1
253.577	8.9	-40	12.45	2	1
253.58	8.8	-40	12.45	2	1
253.591	9.6	-40	12.45	2	1
253.591	9.6	-40	12.45	2	1
253.593	7.9	-40	12.45	2	1
253.596	9.1	-40	12.45	2	1
253.608	11	-40	12.45	2	1
253.61	10.5	-40	12.45	2	1
253.612	10.2	-40	12.45	2	1
253.641	11	-40	12.45	2	1
253.65	9.9	-40	12.45	2	1
253.653	8.5	-40	12.45	2	1
253.653	8.3	-40	12.45	2	1
253.655	8.9	-40	12.45	2	1
253.66	9.3	-40	12.45	2	1
253.661	9.6	-40	12.45	2	1
253.675	8.7	-40	12.45	2	1
253.678	8.5	-40	12.45	2	1
253.684	7.7	-40	12.45	2	1
253.687	8.6	-40	12.45	2	1
253.691	7.9	-40	12.45	2	1
253.699	8.7	-40	12.45	2	1
253.703	7.9	-40	12.45	2	1
253.709	9.7	-40	12.45	2	1
253.716	10.7	-40	12.45	2	1
253.723	10.5	-40	12.45	2	1
253.723	12.9	-40	12.45	2	1
253.733	11.3	-40	12.45	2	1
253.737	11.2	-40	12.45	2	1
253.742	11.6	-40	12.45	2	1
253.75	11.5	-40	12.45	2	1
253.751	11	-40	12.45	2	1
253.756	10.7	-40	12.45	2	1
253.765	10.1	-40	12.45	2	1
253.766	10.7	-40	12.45	2	1
253.769	10.3	-40	12.45	2	1
253.771	11.2	-40	12.45	2	1
253.784	11.9	-40	12.45	2	1
253.786	9.2	-40	12.45	2	1
253.792	7.9	-40	12.45	2	1
253.798	7.4	-40	12.45	2	1
253.804	7.5	-40	12.45	2	1
253.809	7	-40	12.45	2	1
253.814	7.1	-40	12.45	2	1
253.822	8.2	-40	12.45	2	1
253.839	8.9	-40	12.45	2	1
253.842	10.1	-40	12.45	2	1
253.844	10.2	-40	12.45	2	1
253.847	9.4	-40	12.45	2	1
253.857	9.8	-40	12.45	2	1
253.859	10	-40	12.45	2	1
253.861	9.6	-40	12.45	2	1
253.873	9.4	-40	12.45	2	1
253.889	10	-40	12.45	2	1
253.893	10.1	-40	12.45	2	1
253.895	10	-40	12.45	2	1
253.897	10.1	-40	12.45	2	1
253.903	10.1	-40	12.45	2	1
253.912	9.8	-40	12.45	2	1
253.916	10.9	-40	12.45	2	1
253.932	10.6	-40	12.45	2	1
253.942	10.1	-40	12.45	2	1
253.943	11.1	-40	12.45	2	1
253.944	10.8	-40	12.45	2	1
253.944	11.2	-40	12.45	2	1
253.947	10.9	-40	12.45	2	1
253.949	10.6	-40	12.45	2	1
253.952	10.2	-40	12.45	2	1
253.954	10.3	-40	12.45	2	1
253.957	10.5	-40	12.45	2	1
253.959	10.4	-40	12.45	2	1
253.96	10.1	-40	12.45	2	1
253.962	10.7	-40	12.45	2	1
253.963	11	-40	12.45	2	1
253.971	10.1	-40	12.45	2	1
253.974	9.4	-40	12.45	2	1
253.974	9.7	-40	12.45	2	1
253.975	9.7	-40	12.45	2	1
253.975	9.2	-40	12.45	2	1
253.976	8.9	-40	12.45	2	1
253.977	9.2	-40	12.45	2	1
253.978	8.9	-40	12.45	2	1
253.978	8.5	-40	12.45	2	1
253.979	10	-40	12.45	2	1
253.98	10.66	-40	12.45	2	1
253.984	8.4	-40	12.45	2	1
253.986	9	-40	12.45	2	1
253.987	9	-40	12.45	2	1
253.988	9.1	-40	12.45	2	1
253.989	9	-40	12.45	2	1
253.99	9	-40	12.45	2	1
253.99	9.1	-40	12.45	2	1
253.991	9.3	-40	12.45	2	1
253.992	9.4	-40	12.45	2	1
253.995	9.4	-40	12.45	2	1
253.996	8.9	-40	12.45	2	1
253.998	9.4	-40	12.45	2	1
253.998	9.2	-40	12.45	2	1
253.999	9.5	-40	12.45	2	1
254	10.8	-40	12.45	2	1
254	9	-40	12.45	2	1
254	9	-40	12.45	2	1
254	10.7	-40	12.45	2	1
254	11.1	-40	12.45	2	1
254	9.4	-40	12.45	2	1
254	9.7	-40	12.45	2	1
254	9.4	-40	12.45	2	1
254.4	10.66	-35	22.5	2	0.67
254.5	9.7	-35	22.5	2	0.67
254.5	9.7	-35	22.5	2	0.67
254.5	10.1	-35	22.5	2	0.67
254.5	9.8	-35	22.5	2	0.67
254.5	8.8	-35	22.5	2	0.67
254.5	9.7	-35	22.5	2	0.67
254.5	9.9	-35	22.5	2	0.67
254.5	9.7	-35	22.5	2	0.67
254.5	11.3	-35	22.5	2	0.67
254.5	9.2	-35	22.5	2	0.67
254.5	9.4	-35	22.5	2	0.67
254.5	9.4	-35	22.5	2	0.67
254.5	9	-35	22.5	2	0.67
254.5	9.1	-35	22.5	2	0.67
254.5	10.5	-35	22.5	2	0.67
254.5	10.7	-35	22.5	2	0.67
254.5	10.9	-35	22.5	2	0.67
254.5	10.7	-35	22.5	2	0.67
254.5	10.5	-35	22.5	2	0.67
254.5	10.5	-35	22.5	2	0.67
254.5	10.5	-35	22.5	2	0.67
254.5	11.2	-35	22.5	2	0.67
254.5	11.6	-35	22.5	2	0.67
254.5	10.9	-35	22.5	2	0.67
254.5	9.8	-35	22.5	2	0.67
254.5	9.63	-35	22.5	2	0.67
254.5	10.17	-35	22.5	2	0.67
254.5	10.7	-35	22.5	2	0.67
254.5	10.71	-35	22.5	2	0.67
254.5	10.82	-35	22.5	2	0.67
254.5	11.05	-35	22.5	2	0.67
254.5	11.06	-35	22.5	2	0.67
254.5	11.35	-35	22.5	2	0.67
254.5	11.49	-35	22.5	2	0.67
254.5	11.59	-35	22.5	2	0.67
254.5	9.2	-35	22.5	2	0.67
254.5	9.6	-35	22.5	2	0.67
254.5	9.2	-35	22.5	2	0.67
254.5	9.1	-35	22.5	2	0.67
254.5	9.9	-35	22.5	2	0.67
254.5	8.6	-35	22.5	2	0.67
254.5	10.4	-35	22.5	2	0.67
254.5	9.8	-35	22.5	2	0.67
254.5	9.2	-35	22.5	2	0.67
254.5	9.4	-35	22.5	2	0.67
254.5	11.3	-35	22.5	2	0.67
254.5	11.8	-35	22.5	2	0.67
254.5	11.5	-35	22.5	2	0.67
254.5	11.3	-35	22.5	2	0.67
254.5	10.5	-35	22.5	2	0.67
254.5	11.4	-35	22.5	2	0.67
254.5	9.1	-35	22.5	2	0.67
254.5	9.4	-35	22.5	2	0.67
254.5	10.8	-35	22.5	2	0.67
254.5	10.8	-35	22.5	2	0.67
254.5	10.1	-35	22.5	2	0.67
254.5	10	-35	22.5	2	0.67
254.5	9.7	-35	22.5	2	0.67
254.5	11.9	-35	22.5	2	0.67
254.92	11.5	-35	22.5	2	0.67
254.97	11.56	-35	22.5	2	0.67
255	10.4	-35	22.5	2	0.67
255	12.2	-35	22.5	2	0.67
255	11.6	-35	22.5	2	0.67
255	9.3	-35	22.5	2	0.67
255	9.1	-35	22.5	2	0.67
255	11.4	-35	22.5	2	0.67
255	11.3	-35	22.5	2	0.67
255	9.6	-35	22.5	2	0.67
255	12	-35	22.5	2	0.67
255	10.9	-35	22.5	2	0.67
255.03	11.23	-35	22.5	2	0.67
255.24	10.91	-35	22.5	2	0.67
255.5	10.3	-35	22.5	2	0.67
255.5	10.1	-35	22.5	2	0.67
255.5	11.3	-35	22.5	2	0.67
255.5	11	-35	22.5	2	0.67
255.5	11.6	-35	22.5	2	0.67
255.5	11	-35	22.5	2	0.67
255.5	11.5	-35	22.5	2	0.67
255.5	10.8	-35	22.5	2	0.67
255.5	11	-35	22.5	2	0.67
255.5	12	-35	22.5	2	0.67
255.5	11	-35	22.5	2	0.67
255.5	11.2	-35	22.5	2	0.67
255.5	11	-35	22.5	2	0.67
255.5	11.4	-35	22.5	2	0.67
255.5	11.8	-35	22.5	2	0.67
255.5	11.1	-35	22.5	2	0.67
255.5	11.1	-35	22.5	2	0.67
255.5	10.9	-35	22.5	2	0.67
255.5	11	-35	22.5	2	0.67
255.5	10.9	-35	22.5	2	0.67
255.5	10.9	-35	22.5	2	0.67
255.5	10.8	-35	22.5	2	0.67
255.5	10.9	-35	22.5	2	0.67
255.5	10.5	-35	22.5	2	0.67
255.5	11	-35	22.5	2	0.67
255.5	11.4	-35	22.5	2	0.67
255.5	10.7	-35	22.5	2	0.67
255.5	11.3	-35	22.5	2	0.67
255.5	11.2	-35	22.5	2	0.67
255.5	11.2	-35	22.5	2	0.67
255.5	10.8	-35	22.5	2	0.67
255.5	11.3	-35	22.5	2	0.67
255.5	11.5	-35	22.5	2	0.67
255.5	10.8	-35	22.5	2	0.67
255.5	11	-35	22.5	2	0.67
255.5	10.7	-35	22.5	2	0.67
255.5	12.6	-35	22.5	2	0.67
255.5	11.6	-35	22.5	2	0.67
255.5	11	-35	22.5	2	0.67
255.5	11.4	-35	22.5	2	0.67
255.5	10.15	-35	22.5	2	0.67
255.5	10.33	-35	22.5	2	0.67
255.5	10.65	-35	22.5	2	0.67
255.5	10.89	-35	22.5	2	0.67
255.5	10.92	-35	22.5	2	0.67
255.5	11.1	-35	22.5	2	0.67
255.5	11.21	-35	22.5	2	0.67
255.5	11.22	-35	22.5	2	0.67
255.5	11.32	-35	22.5	2	0.67
255.5	11.33	-35	22.5	2	0.67
255.5	11.34	-35	22.5	2	0.67
255.5	11.35	-35	22.5	2	0.67
255.5	11.38	-35	22.5	2	0.67
255.5	11.38	-35	22.5	2	0.67
255.5	11.39	-35	22.5	2	0.67
255.5	11.41	-35	22.5	2	0.67
255.5	11.47	-35	22.5	2	0.67
255.5	11.48	-35	22.5	2	0.67
255.5	11.51	-35	22.5	2	0.67
255.5	11.51	-35	22.5	2	0.67
255.5	11.54	-35	22.5	2	0.67
255.5	11.6	-35	22.5	2	0.67
255.5	11.62	-35	22.5	2	0.67
255.5	11.63	-35	22.5	2	0.67
255.5	11.64	-35	22.5	2	0.67
255.5	11.67	-35	22.5	2	0.67
255.5	11.68	-35	22.5	2	0.67
255.5	11.75	-35	22.5	2	0.67
255.5	11.8	-35	22.5	2	0.67
255.5	11.83	-35	22.5	2	0.67
255.5	11.83	-35	22.5	2	0.67
255.5	11.87	-35	22.5	2	0.67
255.5	11.9	-35	22.5	2	0.67
255.5	11.94	-35	22.5	2	0.67
255.5	11.95	-35	22.5	2	0.67
255.5	12	-35	22.5	2	0.67
255.5	12.08	-35	22.5	2	0.67
255.5	12.14	-35	22.5	2	0.67
255.5	12.18	-35	22.5	2	0.67
255.5	12.2	-35	22.5	2	0.67
255.5	12.51	-35	22.5	2	0.67
255.5	12.6	-35	22.5	2	0.67
255.5	12.1	-35	22.5	2	0.67
255.5	12.1	-35	22.5	2	0.67
255.5	11.5	-35	22.5	2	0.67
255.5	11	-35	22.5	2	0.67
255.5	11.3	-35	22.5	2	0.67
255.5	10.5	-35	22.5	2	0.67
255.5	10.6	-35	22.5	2	0.67
255.5	11.4	-35	22.5	2	0.67
255.5	11.5	-35	22.5	2	0.67
255.5	11.3	-35	22.5	2	0.67
255.5	11.6	-35	22.5	2	0.67
255.5	11.5	-35	22.5	2	0.67
255.5	11.6	-35	22.5	2	0.67
255.5	11.7	-35	22.5	2	0.67
255.5	11.6	-35	22.5	2	0.67
255.5	11.9	-35	22.5	2	0.67
255.5	11.8	-35	22.5	2	0.67
255.5	11.6	-35	22.5	2	0.67
255.5	11.8	-35	22.5	2	0.67
255.5	11.7	-35	22.5	2	0.67
255.5	12.4	-35	22.5	2	0.67
255.5	11.5	-35	22.5	2	0.67
255.5	11.7	-35	22.5	2	0.67
255.5	11.1	-35	22.5	2	0.67
255.5	9	-35	22.5	2	0.67
255.5	9.2	-35	22.5	2	0.67
255.5	10.1	-35	22.5	2	0.67
255.5	9.4	-35	22.5	2	0.67
255.5	9.6	-35	22.5	2	0.67
255.5	10.6	-35	22.5	2	0.67
255.5	10.2	-35	22.5	2	0.67
255.5	9.5	-35	22.5	2	0.67
255.5	9.9	-35	22.5	2	0.67
255.5	11.1	-35	22.5	2	0.67
255.5	10.8	-35	22.5	2	0.67
256	11.3	-35	22.5	0.83	0.67
256	9	-35	22.5	0.83	0.67
256	9.7	-35	22.5	0.83	0.67
256	10.64	-35	22.5	0.83	0.67
257	11	-35	22.5	0.83	0.67
257	13.1	-35	22.5	0.83	0.67
257	11.5	-35	22.5	0.83	0.67
257	12.2	-35	22.5	0.83	0.67
257	12.7	-35	22.5	0.83	0.67
257	13.4	-35	22.5	0.83	0.67
257	9.5	-35	22.5	0.83	0.67
257	11.6	-35	22.5	0.83	0.67
257	9.8	-35	22.5	0.83	0.67
257	13.4	-35	22.5	0.83	0.67
258.5	11.2	-35	22.5	0.83	0.67
258.5	10.8	-35	22.5	0.83	0.67
258.5	10.1	-35	22.5	0.83	0.67
258.5	10.3	-35	22.5	0.83	0.67
258.5	10.6	-35	22.5	0.83	0.67
259	10.9	-35	22.5	0.83	0.67
259	11.1	-35	22.5	0.83	0.67
259	11	-35	22.5	0.83	0.67
259	11.1	-35	22.5	0.83	0.67
259	11.1	-35	22.5	0.83	0.67
259	11.5	-35	22.5	0.83	0.67
259.5	10.1	-35	22.5	0.83	0.67
260	10.2	-35	22.5	0.83	0.67
260	10.9	-35	22.5	0.83	0.67
260	10.3	-35	22.5	0.83	0.67
260.5	11.5	-35	22.5	0.83	0.67
260.5	9.5	-35	22.5	0.83	0.67
260.8	10.9	-35	22.5	0.83	0.67
261.5	10.2	-35	22.5	0.83	0.67
261.5	10.4	-35	22.5	0.83	0.67
261.5	10.3	-35	22.5	0.83	0.67
261.5	10.3	-35	22.5	0.83	0.67
261.5	11.7	-35	22.5	0.83	0.67
261.5	11.6	-35	22.5	0.83	0.67
263	11.4	-35	22.5	0.83	0.67
263	11.9	-35	22.5	0.83	0.67
263	10.1	-35	22.5	0.83	0.67
263	8.9	-35	22.5	0.83	0.67
263	8.6	-35	22.5	0.83	0.67
263	9.7	-35	22.5	0.83	0.67
263	10.5	-35	22.5	0.83	0.67
264	9.7	-35	22.5	0.83	0.67
264	9.8	-35	22.5	0.83	0.67
264	9.8	-35	22.5	0.83	0.67
264	8.5	-35	22.5	0.83	0.67
264	9.8	-35	22.5	0.83	0.67
264	9	-35	22.5	0.83	0.67
264	11.2	-35	22.5	0.83	0.67
265	8.9	-35	22.5	0.83	0.67
265	8.8	-35	22.5	0.83	0.67
265	10.4	-35	22.5	0.83	0.67
265	8.9	-35	22.5	0.83	0.67
265	8.7	-35	22.5	0.83	0.67
265	9.9	-35	22.5	0.83	0.67
265	10.6	-35	22.5	0.83	0.67
265	13	-35	22.5	0.83	0.67
266	12.1	-35	22.5	0.83	0.67
266	11.4	-35	22.5	0.83	0.67
266	11.1	-35	22.5	0.83	0.67
266	10.3	-35	22.5	0.83	0.67
266	11.7	-35	22.5	0.83	0.67
266	11.7	-35	22.5	0.83	0.67
266	11.3	-35	22.5	0.83	0.67
266	11.5	-35	22.5	0.83	0.67
267	11.5	-35	22.5	0.83	0.67
268	11.2	-35	22.5	0.83	0.67
268	11.8	-35	22.5	0.83	0.67
268	10.3	-35	22.5	0.83	0.67
268	11.5	-35	22.5	0.83	0.67
269	11.1	-35	22.5	0.83	0.67
269	9.9	-35	22.5	0.83	0.67
269	10	-35	22.5	0.83	0.67
269	11.5	-35	22.5	0.83	0.67
269	12	-35	22.5	0.83	0.67
271	9.9	-35	22.5	0.83	0.67
271	11.7	-35	22.5	0.83	0.67
271	13.2	-35	22.5	0.83	0.67
271.5	13.2	-35	22.5	0.83	0.67
271.89	13.2	-35	22.5	0.83	0.67
272	11.3	-35	22.5	0.83	0.67
272	12.2	-35	22.5	0.83	0.67
272	13.2	-35	22.5	0.83	0.67
272	13.6	-35	22.5	0.83	0.67
272.06	12.4	-35	22.5	0.83	0.67
272.26	11.1	-35	22.5	0.83	0.67
272.27	13.3	-35	22.5	0.83	0.67
272.3	11.7	-35	22.5	0.83	0.67
272.36	13.5	-35	22.5	0.83	0.67
272.43	11.1	-35	22.5	0.83	0.67
272.45	12.9	-35	22.5	0.83	0.67
272.48	13.3	-35	22.5	0.83	0.67
272.5	13.5	-35	22.5	0.83	0.67
272.5	6	-35	22.5	0.83	0.67
272.52	13.3	-35	22.5	0.83	0.67
272.55	13.2	-35	22.5	0.83	0.67
272.56	13.4	-35	22.5	0.83	0.67
272.56	13.3	-35	22.5	0.83	0.67
272.62	11.8	-35	22.5	0.83	0.67
272.63	13.3	-35	22.5	0.83	0.67
272.65	13.7	-35	22.5	0.83	0.67
272.67	13.9	-35	22.5	0.83	0.67
272.72	13.1	-35	22.5	0.83	0.67
272.73	10.4	-35	22.5	0.83	0.67
272.77	14.8	-35	22.5	0.83	0.67
272.84	13.6	-35	22.5	0.83	0.67
272.85	13.4	-35	22.5	0.83	0.67
272.85	13.3	-35	22.5	0.83	0.67
272.9	14.1	-35	22.5	0.83	0.67
272.92	13.6	-35	22.5	0.83	0.67
272.94	13.9	-35	22.5	0.83	0.67
272.95	14.2	-35	22.5	0.83	0.67
273	13.1	-35	22.5	0.83	0.67
273	14.1	-35	22.5	0.83	0.67
273	12.1	-35	22.5	0.83	0.67
273	11.3	-35	22.5	0.83	0.67
273	9.7	-35	22.5	0.83	0.67
273	12.5	-35	22.5	0.83	0.67
273	10.8	-35	22.5	0.83	0.67
273.03	13.4	-35	22.5	0.83	0.67
273.14	14.2	-35	22.5	0.83	0.67
273.18	15.6	-35	22.5	0.83	0.67
273.19	14.5	-35	22.5	0.83	0.67
273.29	13.4	-35	22.5	0.83	0.67
273.33	12.8	-35	22.5	0.83	0.67
273.33	13.8	-35	22.5	0.83	0.67
273.34	11	-35	22.5	0.83	0.67
273.35	15.4	-35	22.5	0.83	0.67
273.42	13.9	-35	22.5	0.83	0.67
273.64	13.9	-35	22.5	0.83	0.67
273.67	12.8	-35	22.5	0.83	0.67
273.72	14.9	-35	22.5	0.83	0.67
273.79	12.3	-35	22.5	0.83	0.67
273.8	13	-35	22.5	0.83	0.67
273.8	15.2	-35	22.5	0.83	0.67
273.84	14.2	-35	22.5	0.83	0.67
273.88	12.5	-35	22.5	0.83	0.67
273.89	14.2	-35	22.5	0.83	0.67
273.94	12.4	-35	22.5	0.83	0.67
274	12.5	-35	22.5	0.83	0.67
274	15	-35	22.5	0.83	0.67
274	14.9	-35	22.5	0.83	0.67
274.05	14.9	-35	22.5	0.83	0.67
274.79	15.3	-35	22.5	0.83	0.67
274.98	15.1	-35	22.5	0.83	0.67
275	16.6	-35	22.5	0.83	0.67
275	12.6	-35	22.5	0.83	0.67
275	11.9	-35	22.5	0.83	0.67
275	11.7	-35	22.5	0.83	0.67
275	11.3	-35	22.5	0.83	0.67
275	10.9	-35	22.5	0.83	0.67
275	11.5	-35	22.5	0.83	0.67
275	12.1	-35	22.5	0.83	0.67
275	13.8	-35	22.5	0.83	0.67
275	14.8	-35	22.5	0.83	0.67
275	13.1	-35	22.5	0.83	0.67
275	13.3	-35	22.5	0.83	0.67
275	13.1	-35	22.5	0.83	0.67
275	15	-35	22.5	0.83	0.67
275	13.4	-35	22.5	0.83	0.67
275	14.1	-35	22.5	0.83	0.67
275	13.8	-35	22.5	0.83	0.67
275	14.2	-35	22.5	0.83	0.67
275	13.6	-35	22.5	0.83	0.67
275	13.4	-35	22.5	0.83	0.67
275	12.6	-35	22.5	0.83	0.67
275	14.6	-35	22.5	0.83	0.67
275	13	-35	22.5	0.83	0.67
275	14	-35	22.5	0.83	0.67
275	13.9	-35	22.5	0.83	0.67
275	13.5	-35	22.5	0.83	0.67
275	14.4	-35	22.5	0.83	0.67
275	14.7	-35	22.5	0.83	0.67
275	14	-35	22.5	0.83	0.67
275	13.2	-35	22.5	0.83	0.67
275	14.9	-35	22.5	0.83	0.67
275	13.7	-35	22.5	0.83	0.67
275	15.1	-35	22.5	0.83	0.67
